# Supplementary material for: FAF1 phosphorylation by AKT accumulates TGF-β type II receptor and drives breast cancer metastasis
Source: Nat Commun. 2017 Apr 26;8:15021. doi: 10.1038/ncomms15021 (PMC5414047; doi:10.1038/ncomms15021)
Supplement: Supplementary Data 1 — Potential binding protein of TβRII [file ncomms15021-s2.xlsx]

## Sheet: Summary 
Supplementary Data 1. Potential binding protein of TβRII.
Sample A
Accession	Description	Score	Coverage	# Unique Peptides
67782324	TGF-beta receptor type-2 isoform B precursor [Homo sapiens]	11193.1	61.55	40
156071459	ADP/ATP translocase 2 [Homo sapiens]	5776.73	50.34	5
29788785	tubulin beta chain [Homo sapiens]	5154.27	63.29	5
5174735	tubulin beta-4B chain [Homo sapiens]	3658	63.15	1
21361322	tubulin beta-4A chain [Homo sapiens]	3419.59	63.06	3
4507729	tubulin beta-2A chain [Homo sapiens]	3368.44	63.15	1
29788768	tubulin beta-2B chain [Homo sapiens]	3361.82	63.15	1
156071462	ADP/ATP translocase 3 [Homo sapiens]	3264.01	39.6	3
393715095	tubulin alpha-1A chain isoform 2 [Homo sapiens]	3185.6	58.89	8
514052659	tubulin alpha-4A chain isoform 2 [Homo sapiens]	1884.3	45.5	3
119395750	keratin, type II cytoskeletal 1 [Homo sapiens]	1511.14	43.01	20
167466173	heat shock 70 kDa protein 1A/1B [Homo sapiens]	1439.02	39.16	17
5729877	heat shock cognate 71 kDa protein isoform 1 [Homo sapiens]	1415.11	41.49	20
41399285	60 kDa heat shock protein, mitochondrial [Homo sapiens]	1394.09	43.8	23
14210536	tubulin beta-6 chain [Homo sapiens]	1377.57	49.55	9
55749577	ADP/ATP translocase 1 [Homo sapiens]	1181	34.9	2
4502285	sarcoplasmic/endoplasmic reticulum calcium ATPase 2 isoform a [Homo sapiens]	1147.51	24.77	21
431822408	heat shock protein HSP 90-beta isoform c [Homo sapiens]	1078.15	40.9	20
16507237	78 kDa glucose-regulated protein precursor [Homo sapiens]	991.974	40.37	19
32189394	ATP synthase subunit beta, mitochondrial precursor [Homo sapiens]	952.044	49.15	18
66933005	calnexin precursor [Homo sapiens]	934.878	28.04	18
7705855	estradiol 17-beta-dehydrogenase 12 [Homo sapiens]	934.069	43.27	12
50345984	ATP synthase subunit alpha, mitochondrial isoform a precursor [Homo sapiens]	752.091	39.78	17
154146191	heat shock protein HSP 90-alpha isoform 2 [Homo sapiens]	750.106	31.15	13
237681111	sodium/potassium-transporting ATPase subunit alpha-1 isoform d [Homo sapiens]	728.532	21.27	17
23308577	D-3-phosphoglycerate dehydrogenase [Homo sapiens]	651.128	21.2	10
4504447	heterogeneous nuclear ribonucleoproteins A2/B1 isoform A2 [Homo sapiens]	612.972	44.28	10
117190254	heterogeneous nuclear ribonucleoproteins C1/C2 isoform b [Homo sapiens]	605.172	31.4	9
195972866	keratin, type I cytoskeletal 10 [Homo sapiens]	594.856	23.46	14
378548190	40S ribosomal protein S3 isoform 1 [Homo sapiens]	561.069	50.62	11
20127408	trifunctional enzyme subunit alpha, mitochondrial precursor [Homo sapiens]	546.889	21.1	13
4505995	protein phosphatase 1B isoform 1 [Homo sapiens]	511.56	23.8	6
13654237	DNA-dependent protein kinase catalytic subunit isoform 1 [Homo sapiens]	500.95	11.31	39
24234688	stress-70 protein, mitochondrial precursor [Homo sapiens]	492.563	19	9
4507943	exportin-1 [Homo sapiens]	488.06	20.26	18
47132595	phosphate carrier protein, mitochondrial isoform b precursor [Homo sapiens]	478.509	31.02	10
55956899	keratin, type I cytoskeletal 9 [Homo sapiens]	467.921	39	13
7706254	nucleolar protein 58 [Homo sapiens]	453.733	31.38	12
57863257	T-complex protein 1 subunit alpha isoform a [Homo sapiens]	451.559	31.29	13
38455427	T-complex protein 1 subunit delta isoform a [Homo sapiens]	451.236	35.99	15
54607053	translational activator GCN1 [Homo sapiens]	450.688	10.89	21
47132620	keratin, type II cytoskeletal 2 epidermal [Homo sapiens]	431.364	18.94	6
300796991	mitochondrial glutamate carrier 1 [Homo sapiens]	425.647	42.72	10
88900507	protein arginine N-methyltransferase 5 isoform b [Homo sapiens]	419.94	27.74	15
316659409	actin, cytoplasmic 2 [Homo sapiens]	383.627	29.07	5
4885379	histone H1.4 [Homo sapiens]	376.015	22.37	1
4504445	heterogeneous nuclear ribonucleoprotein A1 isoform a [Homo sapiens]	374.619	25.94	6
83641870	nucleophosmin isoform 3 [Homo sapiens]	369.917	18.92	3
4885375	histone H1.2 [Homo sapiens]	367.246	23	1
119703753	keratin, type II cytoskeletal 6B [Homo sapiens]	364.852	9.93	1
55956788	nucleolin [Homo sapiens]	359.829	13.52	9
67191208	polyubiquitin-C [Homo sapiens]	346.495	67.01	6
82830440	Fanconi anemia group I protein isoform 2 [Homo sapiens]	326.7	16.96	18
157412270	heterogeneous nuclear ribonucleoprotein M isoform b [Homo sapiens]	317.591	18.52	8
156523968	poly [ADP-ribose] polymerase 1 [Homo sapiens]	317.479	13.21	12
34147630	elongation factor Tu, mitochondrial precursor [Homo sapiens]	313.251	27.25	9
4504511	dnaJ homolog subfamily A member 1 [Homo sapiens]	308.457	39.29	13
7706495	dnaJ homolog subfamily B member 11 precursor [Homo sapiens]	303.255	20.39	7
61744483	4F2 cell-surface antigen heavy chain isoform f [Homo sapiens]	290.944	25.52	9
19923142	importin subunit beta-1 isoform 1 [Homo sapiens]	290.023	13.36	9
259155315	mitochondrial 2-oxoglutarate/malate carrier protein isoform 2 [Homo sapiens]	288.368	47.85	11
22202629	apoptosis-inducing factor 1, mitochondrial isoform 2 precursor [Homo sapiens]	286.093	26.11	13
25777730	aldehyde dehydrogenase X, mitochondrial precursor [Homo sapiens]	271.008	21.66	9
4503471	elongation factor 1-alpha 1 [Homo sapiens]	269.072	18.83	5
6005814	serine/threonine-protein kinase 38 [Homo sapiens]	263.2	24.09	8
23510381	transportin-1 isoform 2 [Homo sapiens]	254.716	12.47	9
4507555	thymopoietin isoform alpha [Homo sapiens]	252.997	38.62	9
205360838	dnaJ homolog subfamily A member 3, mitochondrial isoform 1 [Homo sapiens]	252.135	26.46	12
189181759	electron transfer flavoprotein subunit alpha, mitochondrial isoform b [Homo sapiens]	247.02	29.23	5
285395246	tubulin alpha chain-like 3 isoform 2 [Homo sapiens]	240.111	6.9	1
10337595	protein phosphatase 1A isoform 1 [Homo sapiens]	240.06	16.49	3
50345988	ATP synthase subunit gamma, mitochondrial isoform L (liver) precursor [Homo sapiens]	237.726	21.14	6
48526509	mitochondrial import inner membrane translocase subunit TIM50 [Homo sapiens]	236.319	14.25	5
5901922	hsp90 co-chaperone Cdc37 [Homo sapiens]	229.885	21.96	6
197100773	probable arginine--tRNA ligase, mitochondrial precursor [Homo sapiens]	228.521	16.26	7
31621305	leucine-rich PPR motif-containing protein, mitochondrial precursor [Homo sapiens]	225.28	13.2	15
13129110	methylosome protein 50 [Homo sapiens]	219.215	21.05	5
4501889	actin, gamma-enteric smooth muscle isoform 1 precursor [Homo sapiens]	210.184	21.28	2
381342476	heterogeneous nuclear ribonucleoprotein H [Homo sapiens]	209.583	14.25	5
20149619	dehydrogenase/reductase SDR family member 7B [Homo sapiens]	205.67	21.54	5
63162572	T-complex protein 1 subunit gamma isoform a [Homo sapiens]	205.25	34.86	13
24308324	fatty acyl-CoA reductase 1 [Homo sapiens]	205.214	12.82	6
8051636	exportin-T [Homo sapiens]	204.366	12.37	10
50053795	eukaryotic translation initiation factor 4B [Homo sapiens]	200.411	13.42	6
Sample B
Accession	Description	Score	Coverage	# Unique Peptides
67782324	TGF-beta receptor type-2 isoform B precursor [Homo sapiens]	11671.4	56.61	39
29788785	tubulin beta chain [Homo sapiens]	4599.84	65.32	4
156071459	ADP/ATP translocase 2 [Homo sapiens]	3813.95	40.27	5
5174735	tubulin beta-4B chain [Homo sapiens]	3425.69	65.17	1
4507729	tubulin beta-2A chain [Homo sapiens]	3202.62	59.1	3
50592996	tubulin beta-3 chain isoform 1 [Homo sapiens]	2982.36	38.44	1
21361322	tubulin beta-4A chain [Homo sapiens]	2826.64	58.33	2
393715095	tubulin alpha-1A chain isoform 2 [Homo sapiens]	2785.41	53.13	6
156071462	ADP/ATP translocase 3 [Homo sapiens]	1688.07	34.23	3
41399285	60 kDa heat shock protein, mitochondrial [Homo sapiens]	1630.52	54.45	28
514052659	tubulin alpha-4A chain isoform 2 [Homo sapiens]	1604.91	43.42	3
167466173	heat shock 70 kDa protein 1A/1B [Homo sapiens]	1465.75	48.05	21
14210536	tubulin beta-6 chain [Homo sapiens]	1313.93	44.17	6
5729877	heat shock cognate 71 kDa protein isoform 1 [Homo sapiens]	1269.39	45.51	20
119395750	keratin, type II cytoskeletal 1 [Homo sapiens]	1151.89	44.25	23
16507237	78 kDa glucose-regulated protein precursor [Homo sapiens]	1101.91	40.52	21
431822408	heat shock protein HSP 90-beta isoform c [Homo sapiens]	943.145	35.15	19
4502285	sarcoplasmic/endoplasmic reticulum calcium ATPase 2 isoform a [Homo sapiens]	930.281	24.57	21
32189394	ATP synthase subunit beta, mitochondrial precursor [Homo sapiens]	804.21	57.84	20
50345984	ATP synthase subunit alpha, mitochondrial isoform a precursor [Homo sapiens]	776.313	44.3	18
20127408	trifunctional enzyme subunit alpha, mitochondrial precursor [Homo sapiens]	739.945	25.43	15
7705855	estradiol 17-beta-dehydrogenase 12 [Homo sapiens]	729.34	46.15	13
237681111	sodium/potassium-transporting ATPase subunit alpha-1 isoform d [Homo sapiens]	724.676	25.71	22
126032350	DNA-dependent protein kinase catalytic subunit isoform 2 [Homo sapiens]	705.447	12.59	43
55749577	ADP/ATP translocase 1 [Homo sapiens]	696.872	25.84	1
66933005	calnexin precursor [Homo sapiens]	683.14	26.01	16
154146191	heat shock protein HSP 90-alpha isoform 2 [Homo sapiens]	670.323	34.43	18
54607053	translational activator GCN1 [Homo sapiens]	666.201	13.59	28
20070220	protein arginine N-methyltransferase 5 isoform a [Homo sapiens]	641.146	31.71	18
316659409	actin, cytoplasmic 2 [Homo sapiens]	614.264	34.93	5
7706254	nucleolar protein 58 [Homo sapiens]	589.099	31.95	12
5901948	FAS-associated factor 1 [Homo sapiens]	552.209	22.46	14
57863257	T-complex protein 1 subunit alpha isoform a [Homo sapiens]	548.55	31.65	13
23308577	D-3-phosphoglycerate dehydrogenase [Homo sapiens]	544.117	21.2	10
195972866	keratin, type I cytoskeletal 10 [Homo sapiens]	538.516	29.28	15
4505995	protein phosphatase 1B isoform 1 [Homo sapiens]	512.258	29.44	8
38455427	T-complex protein 1 subunit delta isoform a [Homo sapiens]	483.629	27.46	13
14043072	heterogeneous nuclear ribonucleoproteins A2/B1 isoform B1 [Homo sapiens]	473.996	39.94	11
55956899	keratin, type I cytoskeletal 9 [Homo sapiens]	463.467	27.29	14
47132595	phosphate carrier protein, mitochondrial isoform b precursor [Homo sapiens]	459.783	29.09	9
157412270	heterogeneous nuclear ribonucleoprotein M isoform b [Homo sapiens]	458.057	25.76	12
40353734	nucleophosmin isoform 2 [Homo sapiens]	438.383	28.68	5
24234688	stress-70 protein, mitochondrial precursor [Homo sapiens]	437.911	25.33	12
47132620	keratin, type II cytoskeletal 2 epidermal [Homo sapiens]	434.306	32.71	12
300796991	mitochondrial glutamate carrier 1 [Homo sapiens]	419.977	36.84	8
4507943	exportin-1 [Homo sapiens]	408.673	22.78	20
4504445	heterogeneous nuclear ribonucleoprotein A1 isoform a [Homo sapiens]	408.382	36.88	8
4507555	thymopoietin isoform alpha [Homo sapiens]	404.125	31.7	11
4885379	histone H1.4 [Homo sapiens]	398.044	26.48	1
31621305	leucine-rich PPR motif-containing protein, mitochondrial precursor [Homo sapiens]	390.409	13.63	16
4885377	histone H1.3 [Homo sapiens]	371.7	26.24	1
4885375	histone H1.2 [Homo sapiens]	371.7	27.23	1
156523968	poly [ADP-ribose] polymerase 1 [Homo sapiens]	368.75	17.65	14
378548190	40S ribosomal protein S3 isoform 1 [Homo sapiens]	363.495	55.14	12
82830440	Fanconi anemia group I protein isoform 2 [Homo sapiens]	349.063	18.61	22
19923142	importin subunit beta-1 isoform 1 [Homo sapiens]	347.12	15.87	10
4503471	elongation factor 1-alpha 1 [Homo sapiens]	344.119	17.75	6
63162572	T-complex protein 1 subunit gamma isoform a [Homo sapiens]	343	35.78	2
11024714	polyubiquitin-B precursor [Homo sapiens]	337.191	83.84	9
24308324	fatty acyl-CoA reductase 1 [Homo sapiens]	331.549	21.36	9
117190254	heterogeneous nuclear ribonucleoproteins C1/C2 isoform b [Homo sapiens]	325.465	37.54	10
22202629	apoptosis-inducing factor 1, mitochondrial isoform 2 precursor [Homo sapiens]	318.918	29.06	13
325120984	RNA-binding protein 10 isoform 4 [Homo sapiens]	317.253	18.62	12
58761484	T-complex protein 1 subunit gamma isoform c [Homo sapiens]	297.103	36.88	1
48526509	mitochondrial import inner membrane translocase subunit TIM50 [Homo sapiens]	294.326	14.25	5
14165435	heterogeneous nuclear ribonucleoprotein K isoform b [Homo sapiens]	292.137	21.81	7
23510381	transportin-1 isoform 2 [Homo sapiens]	282.2	11.69	6
333360851	serpin H1 precursor [Homo sapiens]	279.126	41.15	14
6005814	serine/threonine-protein kinase 38 [Homo sapiens]	272.415	31.4	10
29029559	exportin-2 isoform 1 [Homo sapiens]	271.978	19.26	17
73695475	HEAT repeat-containing protein 1 [Homo sapiens]	268.428	9.7	16
8051636	exportin-T [Homo sapiens]	256.749	16.84	13
205360840	dnaJ homolog subfamily A member 3, mitochondrial isoform 2 [Homo sapiens]	255.737	19.65	7
50053795	eukaryotic translation initiation factor 4B [Homo sapiens]	254.867	21.28	9
61744483	4F2 cell-surface antigen heavy chain isoform f [Homo sapiens]	252.998	23.44	10
4501881	actin, alpha skeletal muscle [Homo sapiens]	243.332	22.28	1
4504511	dnaJ homolog subfamily A member 1 [Homo sapiens]	238.913	34.01	11
55956788	nucleolin [Homo sapiens]	233.123	18.59	11
62414289	vimentin [Homo sapiens]	233.054	23.18	9
11321601	6-phosphofructokinase type C isoform 1 [Homo sapiens]	232.13	14.41	8
4503481	elongation factor 1-gamma [Homo sapiens]	222.695	13.04	7
42544159	heat shock protein 105 kDa [Homo sapiens]	222.493	12.59	7
48762920	6-phosphofructokinase, liver type [Homo sapiens]	220.351	8.08	2
4503571	alpha-enolase isoform 1 [Homo sapiens]	215.253	17.74	5
14141161	heterogeneous nuclear ribonucleoprotein U isoform b [Homo sapiens]	214.224	11.91	8
13129110	methylosome protein 50 [Homo sapiens]	213.035	21.35	6
303227926	matrin-3 isoform a [Homo sapiens]	212.68	13.11	7
4502643	T-complex protein 1 subunit zeta isoform a [Homo sapiens]	209.585	26.37	11
4506675	dolichyl-diphosphooligosaccharide--protein glycosyltransferase subunit 1 precursor [Homo sapiens]	203.205	24.38	11

## Sheet: Sample A 
Accession	Description	Score	Coverage	# Proteins	# Unique Peptides	# Peptides	# PSMs	Area	# AAs	MW [kDa]	calc. pI
67782324	TGF-beta receptor type-2 isoform B precursor [Homo sapiens]	11193.1	61.55	2	40	40	631	4.62222e+10	567	64.5259	5.89697
156071459	ADP/ATP translocase 2 [Homo sapiens]	5776.73	50.34	2	5	17	218	1.1314e+10	298	32.8312	9.68604
29788785	tubulin beta chain [Homo sapiens]	5154.27	63.29	2	5	25	231	1.02018e+10	444	49.639	4.89404
5174735	tubulin beta-4B chain [Homo sapiens]	3658	63.15	3	1	24	184	1.02018e+10	445	49.799	4.89404
21361322	tubulin beta-4A chain [Homo sapiens]	3419.59	63.06	3	3	22	159	1.00452e+10	444	49.5539	4.88135
4507729	tubulin beta-2A chain [Homo sapiens]	3368.44	63.15	2	1	24	163	7.26635e+09	445	49.875	4.89404
29788768	tubulin beta-2B chain [Homo sapiens]	3361.82	63.15	2	1	24	163	7.26635e+09	445	49.9209	4.89404
156071462	ADP/ATP translocase 3 [Homo sapiens]	3264.01	39.6	2	3	15	138	9.42106e+09	298	32.8452	9.74463
393715095	tubulin alpha-1A chain isoform 2 [Homo sapiens]	3185.6	58.89	5	8	22	188	1.42594e+10	416	46.2678	5.08447
514052659	tubulin alpha-4A chain isoform 2 [Homo sapiens]	1884.3	45.5	3	3	17	120	1.20049e+10	433	48.2976	5.0083
119395750	keratin, type II cytoskeletal 1 [Homo sapiens]	1511.14	43.01	6	20	23	66	1.66462e+09	644	65.999	8.11865
167466173	heat shock 70 kDa protein 1A/1B [Homo sapiens]	1439.02	39.16	1	17	19	73	2.13747e+09	641	70.009	5.65576
5729877	heat shock cognate 71 kDa protein isoform 1 [Homo sapiens]	1415.11	41.49	3	20	23	86	1.78957e+09	646	70.8542	5.51611
41399285	60 kDa heat shock protein, mitochondrial [Homo sapiens]	1394.09	43.8	1	23	23	75	6.99733e+08	573	61.0164	5.87158
14210536	tubulin beta-6 chain [Homo sapiens]	1377.57	49.55	2	9	17	71	6.77764e+09	446	49.825	4.88135
55749577	ADP/ATP translocase 1 [Homo sapiens]	1181	34.9	2	2	12	72	8.46929e+09	298	33.0432	9.75928
4502285	sarcoplasmic/endoplasmic reticulum calcium ATPase 2 isoform a [Homo sapiens]	1147.51	24.77	10	21	21	54	3.88586e+08	997	109.62	5.36377
431822408	heat shock protein HSP 90-beta isoform c [Homo sapiens]	1078.15	40.9	3	20	30	59	8.02985e+08	714	82.2687	5.05908
16507237	78 kDa glucose-regulated protein precursor [Homo sapiens]	991.974	40.37	1	19	21	53	7.50291e+08	654	72.2884	5.16064
32189394	ATP synthase subunit beta, mitochondrial precursor [Homo sapiens]	952.044	49.15	1	18	18	47	3.85322e+08	529	56.5246	5.40186
66933005	calnexin precursor [Homo sapiens]	934.878	28.04	1	18	18	47	3.89147e+08	592	67.5259	4.60205
7705855	estradiol 17-beta-dehydrogenase 12 [Homo sapiens]	934.069	43.27	1	12	12	43	2.10769e+09	312	34.3022	9.31982
50345984	ATP synthase subunit alpha, mitochondrial isoform a precursor [Homo sapiens]	752.091	39.78	3	17	17	36	1.0072e+09	553	59.7136	9.12939
154146191	heat shock protein HSP 90-alpha isoform 2 [Homo sapiens]	750.106	31.15	3	13	21	44	8.01609e+08	732	84.6067	5.021
237681111	sodium/potassium-transporting ATPase subunit alpha-1 isoform d [Homo sapiens]	728.532	21.27	11	17	17	31	3.49684e+08	992	109.48	5.31299
23308577	D-3-phosphoglycerate dehydrogenase [Homo sapiens]	651.128	21.2	1	10	10	23	5.62045e+08	533	56.6144	6.7124
4504447	heterogeneous nuclear ribonucleoproteins A2/B1 isoform A2 [Homo sapiens]	612.972	44.28	2	10	12	22	4.15077e+08	341	35.9839	8.646
117190254	heterogeneous nuclear ribonucleoproteins C1/C2 isoform b [Homo sapiens]	605.172	31.4	6	9	9	27	3.49918e+08	293	32.3179	5.08447
195972866	keratin, type I cytoskeletal 10 [Homo sapiens]	594.856	23.46	2	14	14	28	4.06419e+08	584	58.7656	5.21143
378548190	40S ribosomal protein S3 isoform 1 [Homo sapiens]	561.069	50.62	3	11	11	35	3.31348e+08	243	26.6714	9.65674
20127408	trifunctional enzyme subunit alpha, mitochondrial precursor [Homo sapiens]	546.889	21.1	1	13	13	34	3.72498e+08	763	82.9469	9.0415
4505995	protein phosphatase 1B isoform 1 [Homo sapiens]	511.56	23.8	5	6	9	34	7.86084e+08	479	52.6094	5.04639
13654237	DNA-dependent protein kinase catalytic subunit isoform 1 [Homo sapiens]	500.95	11.31	2	39	39	47	102841580	4128	468.788	7.12256
24234688	stress-70 protein, mitochondrial precursor [Homo sapiens]	492.563	19	1	9	9	18	2.10204e+08	679	73.6348	6.16357
4507943	exportin-1 [Homo sapiens]	488.06	20.26	1	18	18	31	2.13883e+08	1071	123.306	6.06201
47132595	phosphate carrier protein, mitochondrial isoform b precursor [Homo sapiens]	478.509	31.02	2	10	10	36	3.22296e+09	361	39.9326	9.36377
55956899	keratin, type I cytoskeletal 9 [Homo sapiens]	467.921	39	1	13	13	34	3.0116e+08	623	62.0268	5.23682
7706254	nucleolar protein 58 [Homo sapiens]	453.733	31.38	1	12	12	23	3.38691e+08	529	59.5405	8.92432
57863257	T-complex protein 1 subunit alpha isoform a [Homo sapiens]	451.559	31.29	2	13	13	26	2.55976e+08	556	60.3056	6.11279
38455427	T-complex protein 1 subunit delta isoform a [Homo sapiens]	451.236	35.99	2	15	15	27	4.76681e+08	539	57.8878	7.82568
54607053	translational activator GCN1 [Homo sapiens]	450.688	10.89	1	21	21	25	1.0148e+08	2671	292.524	7.43018
47132620	keratin, type II cytoskeletal 2 epidermal [Homo sapiens]	431.364	18.94	7	6	10	23	1.21029e+09	639	65.3932	8.00146
300796991	mitochondrial glutamate carrier 1 [Homo sapiens]	425.647	42.72	2	10	10	18	6.2614e+08	323	34.4483	9.29053
88900507	protein arginine N-methyltransferase 5 isoform b [Homo sapiens]	419.94	27.74	2	15	15	32	8.86239e+08	620	71.275	6.45557
316659409	actin, cytoplasmic 2 [Homo sapiens]	383.627	29.07	9	5	9	23	6.33943e+08	375	41.7658	5.47803
4885379	histone H1.4 [Homo sapiens]	376.015	22.37	4	1	5	22	1.00659e+09	219	21.852	11.0337
4504445	heterogeneous nuclear ribonucleoprotein A1 isoform a [Homo sapiens]	374.619	25.94	3	6	8	18	2.67606e+08	320	34.1753	9.23193
83641870	nucleophosmin isoform 3 [Homo sapiens]	369.917	18.92	3	3	3	18	3.28597e+08	259	28.3827	4.71631
4885375	histone H1.2 [Homo sapiens]	367.246	23	4	1	5	23	1.00659e+09	213	21.3517	10.9312
119703753	keratin, type II cytoskeletal 6B [Homo sapiens]	364.852	9.93	5	1	5	25	2.62684e+08	564	60.0303	8.00146
55956788	nucleolin [Homo sapiens]	359.829	13.52	1	9	9	21	1.44917e+08	710	76.5684	4.70361
67191208	polyubiquitin-C [Homo sapiens]	346.495	67.01	4	6	6	28	2.70896e+09	685	76.9815	7.66455
82830440	Fanconi anemia group I protein isoform 2 [Homo sapiens]	326.7	16.96	2	18	18	28	9.04184e+07	1268	142.479	6.75635
157412270	heterogeneous nuclear ribonucleoprotein M isoform b [Homo sapiens]	317.591	18.52	2	8	8	11	1.59158e+08	691	73.5724	8.82178
156523968	poly [ADP-ribose] polymerase 1 [Homo sapiens]	317.479	13.21	1	12	12	19	1.43512e+08	1014	113.012	8.88037
34147630	elongation factor Tu, mitochondrial precursor [Homo sapiens]	313.251	27.25	1	9	9	14	4.58482e+08	455	49.8433	7.60596
4504511	dnaJ homolog subfamily A member 1 [Homo sapiens]	308.457	39.29	1	13	13	19	8.53815e+08	397	44.8395	7.07861
7706495	dnaJ homolog subfamily B member 11 precursor [Homo sapiens]	303.255	20.39	1	7	7	13	1.76188e+08	358	40.4886	6.17627
61744483	4F2 cell-surface antigen heavy chain isoform f [Homo sapiens]	290.944	25.52	4	9	9	12	1.91341e+08	529	57.9089	5.35107
19923142	importin subunit beta-1 isoform 1 [Homo sapiens]	290.023	13.36	2	9	9	13	8.58411e+07	876	97.108	4.77979
259155315	mitochondrial 2-oxoglutarate/malate carrier protein isoform 2 [Homo sapiens]	288.368	47.85	3	11	11	19	2.17397e+08	303	32.9633	9.87646
22202629	apoptosis-inducing factor 1, mitochondrial isoform 2 precursor [Homo sapiens]	286.093	26.11	5	13	13	22	4.81493e+08	609	66.2536	8.93896
25777730	aldehyde dehydrogenase X, mitochondrial precursor [Homo sapiens]	271.008	21.66	9	9	9	10	8.73323e+07	517	57.2132	6.99072
4503471	elongation factor 1-alpha 1 [Homo sapiens]	269.072	18.83	2	5	5	22	1.70514e+09	462	50.1091	9.01221
6005814	serine/threonine-protein kinase 38 [Homo sapiens]	263.2	24.09	1	8	9	20	3.54696e+08	465	54.1554	7.15186
23510381	transportin-1 isoform 2 [Homo sapiens]	254.716	12.47	4	9	9	17	9.04217e+07	890	101.244	4.95752
4507555	thymopoietin isoform alpha [Homo sapiens]	252.997	38.62	1	9	16	23	2.63867e+08	694	75.4456	7.66455
205360838	dnaJ homolog subfamily A member 3, mitochondrial isoform 1 [Homo sapiens]	252.135	26.46	2	12	12	19	5.95617e+08	480	52.4555	9.26123
189181759	electron transfer flavoprotein subunit alpha, mitochondrial isoform b [Homo sapiens]	247.02	29.23	2	5	5	11	2.5345e+08	284	30.0069	8.57275
285395246	tubulin alpha chain-like 3 isoform 2 [Homo sapiens]	240.111	6.9	2	1	3	18	2.15626e+09	406	45.4886	6.31592
10337595	protein phosphatase 1A isoform 1 [Homo sapiens]	240.06	16.49	3	3	6	15	2.25601e+08	382	42.4207	5.36377
50345988	ATP synthase subunit gamma, mitochondrial isoform L (liver) precursor [Homo sapiens]	237.726	21.14	2	6	6	12	2.22499e+08	298	32.9753	9.21729
48526509	mitochondrial import inner membrane translocase subunit TIM50 [Homo sapiens]	236.319	14.25	1	5	5	11	5.11455e+08	456	50.4331	9.42236
5901922	hsp90 co-chaperone Cdc37 [Homo sapiens]	229.885	21.96	1	6	6	10	3.05457e+08	378	44.44	5.24951
197100773	probable arginine--tRNA ligase, mitochondrial precursor [Homo sapiens]	228.521	16.26	1	7	7	8	5.91148e+07	578	65.464	8.20654
31621305	leucine-rich PPR motif-containing protein, mitochondrial precursor [Homo sapiens]	225.28	13.2	1	15	15	18	7.81113e+07	1394	157.805	6.12549
13129110	methylosome protein 50 [Homo sapiens]	219.215	21.05	1	5	5	10	4.05478e+08	342	36.7011	5.17334
4501889	actin, gamma-enteric smooth muscle isoform 1 precursor [Homo sapiens]	210.184	21.28	6	2	6	14	2.38179e+08	376	41.8498	5.47803
381342476	heterogeneous nuclear ribonucleoprotein H [Homo sapiens]	209.583	14.25	3	5	5	7	9.01364e+07	449	49.1984	6.30322
20149619	dehydrogenase/reductase SDR family member 7B [Homo sapiens]	205.67	21.54	1	5	5	5	3.36469e+07	325	35.0966	9.5542
63162572	T-complex protein 1 subunit gamma isoform a [Homo sapiens]	205.25	34.86	2	13	13	18	218058015	545	60.4953	6.49365
24308324	fatty acyl-CoA reductase 1 [Homo sapiens]	205.214	12.82	1	6	6	8	7.30366e+07	515	59.3188	9.17334
8051636	exportin-T [Homo sapiens]	204.366	12.37	1	10	10	12	9.69038e+07	962	109.893	5.38916
50053795	eukaryotic translation initiation factor 4B [Homo sapiens]	200.411	13.42	1	6	6	12	2.50266e+08	611	69.1103	5.73193
303227926	matrin-3 isoform a [Homo sapiens]	199.656	11.22	2	5	5	7	8.09637e+07	847	94.5648	6.25244
56237027	insulin-like growth factor 2 mRNA-binding protein 1 isoform 1 [Homo sapiens]	198.917	13.34	2	4	5	8	5.96402e+07	577	63.4412	9.20264
4502643	T-complex protein 1 subunit zeta isoform a [Homo sapiens]	198.261	18.83	4	7	7	10	1.03858e+08	531	57.9876	6.68311
29029559	exportin-2 isoform 1 [Homo sapiens]	196.821	16.89	2	13	13	17	2.32092e+08	971	110.346	5.77002
117168248	very-long-chain (3R)-3-hydroxyacyl-[acyl-carrier protein] dehydratase 3 [Homo sapiens]	194.869	22.38	1	6	6	10	2.67351e+08	362	43.1316	8.93896
325120984	RNA-binding protein 10 isoform 4 [Homo sapiens]	190.727	11.84	5	7	7	9	5.15261e+07	929	103.37	5.97314
300192933	AFG3-like protein 2 [Homo sapiens]	190.697	12.55	4	9	9	11	9.55858e+07	797	88.5282	8.66064
21361794	cullin-associated NEDD8-dissociated protein 1 [Homo sapiens]	190.286	10.57	1	9	9	10	4.46821e+07	1230	136.289	5.78271
4502281	sodium/potassium-transporting ATPase subunit beta-3 [Homo sapiens]	188.33	24.73	1	5	5	8	152797633	279	31.4921	8.35303
24234756	interleukin enhancer-binding factor 3 isoform c [Homo sapiens]	187.61	15.36	7	9	9	12	6.09738e+07	690	74.5603	8.23584
48762932	T-complex protein 1 subunit theta [Homo sapiens]	186.703	13.69	1	6	6	7	4.4952e+07	548	59.5825	5.60498
4503481	elongation factor 1-gamma [Homo sapiens]	184.538	11.9	1	5	5	8	1.09184e+08	437	50.0871	6.66846
20336746	core histone macro-H2A.1 isoform 1 [Homo sapiens]	183.962	21.95	3	5	5	8	1.13189e+08	369	39.1592	9.83252
11321601	6-phosphofructokinase type C isoform 1 [Homo sapiens]	183.875	10.2	2	5	6	8	4.03472e+07	784	85.5415	7.54736
4503529	eukaryotic initiation factor 4A-I isoform 1 [Homo sapiens]	183.101	19.7	3	5	6	10	6.22532e+07	406	46.1246	5.47803
14165466	polypyrimidine tract-binding protein 1 isoform c [Homo sapiens]	174.04	15.63	9	5	5	7	8.11302e+07	531	57.1856	9.17334
73695475	HEAT repeat-containing protein 1 [Homo sapiens]	173.811	5.78	1	8	8	8	4.04213e+07	2144	242.215	6.53662
390608669	prohibitin-2 isoform 3 [Homo sapiens]	173.689	35.25	2	7	7	8	6.06307e+07	261	29.0257	10.0229
262359914	excitatory amino acid transporter 1 isoform 2 [Homo sapiens]	173.53	6.44	2	2	2	3	8.20661e+07	497	55.1133	9.01221
48762920	6-phosphofructokinase, liver type [Homo sapiens]	172.93	7.44	1	2	3	6	4.22786e+07	780	84.9642	7.50342
392513662	interleukin enhancer-binding factor 2 isoform 2 [Homo sapiens]	171.882	19.89	2	5	5	6	1.19201e+08	352	38.8862	4.94482
62414289	vimentin [Homo sapiens]	170.758	18.45	2	7	7	10	7.3522e+07	466	53.6191	5.12256
11321607	pachytene checkpoint protein 2 homolog isoform 1 [Homo sapiens]	170.662	20.37	2	8	8	9	4.60297e+07	432	48.5205	6.0874
440309857	heat shock protein 75 kDa, mitochondrial isoform 2 [Homo sapiens]	169.84	5.99	2	2	3	4	3.88914e+08	651	74.2207	7.86963
100913206	ATP-dependent RNA helicase A [Homo sapiens]	169.256	10.16	1	10	10	12	7.62048e+07	1270	140.869	6.84424
21914862	cat eye syndrome critical region protein 5 isoform 1 [Homo sapiens]	165.11	18.83	2	5	5	7	1.12269e+08	393	43.5603	6.90283
14165435	heterogeneous nuclear ribonucleoprotein K isoform b [Homo sapiens]	160.705	16.85	2	5	5	8	2.48761e+08	463	50.9444	5.5415
4504733	insulin receptor substrate 4 [Homo sapiens]	160.589	14.56	1	10	10	13	9.61852e+07	1257	133.685	8.44092
4506661	60S ribosomal protein L7a [Homo sapiens]	159.811	10.15	1	3	3	10	1.27888e+08	266	29.977	10.6089
4502491	complement component 1 Q subcomponent-binding protein, mitochondrial precursor [Homo sapiens]	159.6	12.06	1	3	3	7	1.90362e+08	282	31.3426	4.84326
385719196	caseinolytic peptidase B protein homolog isoform 3 [Homo sapiens]	158.603	11.88	4	5	5	8	4.5808e+07	648	72.2307	8.86572
31712030	ancient ubiquitous protein 1 [Homo sapiens]	157.9	22.2	1	5	5	8	9.29026e+07	410	45.758	8.646
24415404	midasin [Homo sapiens]	156.537	1.45	1	6	6	6	1.70409e+07	5596	632.42	5.68115
42544159	heat shock protein 105 kDa [Homo sapiens]	154.988	9.32	1	5	5	6	6.92906e+07	858	96.8037	5.38916
41350216	chitobiosyldiphosphodolichol beta-mannosyltransferase [Homo sapiens]	154.904	11.21	1	4	4	7	9.9275e+07	464	52.4839	7.2251
379317177	nucleolar RNA helicase 2 isoform 2 [Homo sapiens]	151.35	17.48	3	11	11	12	8.95545e+07	715	79.6074	9.37842
5031877	lamin-B1 isoform 1 [Homo sapiens]	151.106	17.58	3	8	8	10	6.17861e+07	586	66.3676	5.16064
112293285	spindlin-1 [Homo sapiens]	150.085	15.27	2	3	3	7	8.36171e+07	262	29.5818	6.96143
73760405	thymopoietin isoform beta [Homo sapiens]	148.046	32.82	2	2	9	12	2.63867e+08	454	50.6395	9.37842
52632383	heterogeneous nuclear ribonucleoprotein L isoform a [Homo sapiens]	147.811	13.24	2	5	5	9	1.01891e+08	589	64.0924	8.22119
4885281	glutamate dehydrogenase 1, mitochondrial precursor [Homo sapiens]	143.542	22.94	2	10	10	15	1.00322e+08	558	61.3592	7.79639
24307939	T-complex protein 1 subunit epsilon [Homo sapiens]	142.95	22.74	1	9	9	14	1.01228e+08	541	59.6328	5.65576
4506675	dolichyl-diphosphooligosaccharide--protein glycosyltransferase subunit 1 precursor [Homo sapiens]	141.902	28.5	1	13	13	19	7.17269e+07	607	68.5268	6.37939
4503571	alpha-enolase isoform 1 [Homo sapiens]	140.68	12.44	5	4	4	6	2.54683e+07	434	47.1393	7.38623
157388904	HEAT repeat-containing protein 2 [Homo sapiens]	139.964	10.53	1	7	7	8	3.73262e+07	855	93.4621	6.41748
148491070	CTP synthase 1 [Homo sapiens]	138.275	8.8	1	5	5	5	1.909e+07	591	66.648	6.45557
15208660	E3 ubiquitin-protein ligase TRIM21 [Homo sapiens]	137.825	12.21	1	5	5	6	1.62837e+08	475	54.1351	6.37939
16933546	60S acidic ribosomal protein P0 [Homo sapiens]	137.112	19.56	1	4	4	8	9.99865e+07	317	34.2518	5.97314
4503483	elongation factor 2 [Homo sapiens]	136.781	6.53	1	5	5	8	5.09719e+07	858	95.277	6.82959
48255947	plasma membrane calcium-transporting ATPase 1 isoform 1a [Homo sapiens]	136.442	9.01	8	7	7	7	3.62566e+07	1176	129.434	6.16357
228008398	heterogeneous nuclear ribonucleoprotein Q isoform 3 [Homo sapiens]	135.53	12.33	7	4	6	7	4.80635e+07	527	58.6993	7.56201
5031741	dnaJ homolog subfamily A member 2 [Homo sapiens]	131.087	16.02	1	5	5	13	294104194	412	45.7166	6.48096
410991931	pyrroline-5-carboxylate reductase 2 isoform 2 [Homo sapiens]	127.997	19.11	2	3	3	3	4.68173e+07	246	25.8519	9.26123
193082993	tRNA modification GTPase GTPBP3, mitochondrial isoform III [Homo sapiens]	127.747	10.83	4	3	3	5	4.48916e+07	471	49.8161	6.80029
14141161	heterogeneous nuclear ribonucleoprotein U isoform b [Homo sapiens]	127.591	12.53	2	8	8	12	3.00603e+08	806	88.9242	5.78271
164607128	solute carrier family 35 member E1 [Homo sapiens]	127.57	10.98	1	3	3	4	4.64918e+07	410	44.7437	9.78857
301171475	ATP-dependent RNA helicase DDX3X isoform 3 [Homo sapiens]	127.212	7.74	4	3	4	5	4.01365e+07	646	71.3109	6.62451
156151392	heterogeneous nuclear ribonucleoprotein R isoform 4 [Homo sapiens]	126.66	13.72	4	4	6	8	9.76656e+07	532	59.6447	9.15869
7661862	protein phosphatase 1F [Homo sapiens]	125.268	14.1	1	5	5	5	1.95537e+07	454	49.8001	5.09717
116063573	filamin-A isoform 1 [Homo sapiens]	124.091	3.49	8	6	6	8	2.067e+07	2639	279.843	6.04932
4504301	histone H4 [Homo sapiens]	122.427	40.78	1	4	4	12	2.20748e+08	103	11.3604	11.356
20149598	mitochondrial dicarboxylate carrier isoform 2 [Homo sapiens]	122.32	17.42	3	4	4	5	5.46137e+07	287	31.2623	9.53955
24797095	pyrroline-5-carboxylate reductase 1, mitochondrial isoform 2 [Homo sapiens]	121.843	22.15	2	4	4	4	4.21625e+07	316	33.3195	6.80029
38327039	heat shock 70 kDa protein 4 [Homo sapiens]	121.827	9.4	1	5	5	5	5.37133e+07	840	94.2712	5.18604
291084635	60 kDa SS-A/Ro ribonucleoprotein isoform 4 [Homo sapiens]	121.081	10.62	4	4	4	5	6.50154e+07	518	58.4452	8.36768
23238226	cdc42 effector protein 1 [Homo sapiens]	120.6	19.69	1	5	5	6	5.49185e+07	391	40.27	7.15186
225903430	mannosyl-oligosaccharide glucosidase isoform 2 [Homo sapiens]	118.683	4.1	2	2	2	3	4.82885e+07	731	80.6526	7.10791
224028248	non-POU domain-containing octamer-binding protein isoform 2 [Homo sapiens]	118.29	11.78	2	3	3	3	5.42358e+07	382	43.8381	8.63135
21735621	malate dehydrogenase, mitochondrial precursor [Homo sapiens]	117.201	16.86	1	3	3	3	5.95354e+07	338	35.4807	8.67529
46367787	polyadenylate-binding protein 1 [Homo sapiens]	116.418	13.21	6	6	6	6	4.51936e+07	636	70.6259	9.49561
217272894	116 kDa U5 small nuclear ribonucleoprotein component isoform b [Homo sapiens]	115.62	8.64	3	6	6	6	2.49042e+07	937	105.317	5.22412
225545550	telomere length regulation protein TEL2 homolog [Homo sapiens]	115.173	10.39	1	8	8	9	3.0607e+07	837	91.6892	5.75732
283436222	ATPase family AAA domain-containing protein 3A isoform 2 [Homo sapiens]	114.941	24.23	5	11	11	15	1.18199e+08	586	66.1772	9.24658
32483374	nucleolar protein 56 [Homo sapiens]	114.888	12.79	1	5	5	6	9.25808e+07	594	66.0087	9.18799
55749531	splicing factor 3B subunit 2 [Homo sapiens]	114.05	3.58	1	2	2	3	1.76833e+07	895	100.165	5.66846
53759103	importin-8 isoform 1 [Homo sapiens]	114.032	6.46	2	5	5	7	5.80598e+07	1037	119.861	5.16064
31711992	dihydrolipoyllysine-residue acetyltransferase component of pyruvate dehydrogenase complex, mitochondrial precursor [Homo sapiens]	113.88	7.73	1	4	4	4	57018934	647	68.9531	7.84033
156564403	pyruvate dehydrogenase E1 component subunit beta, mitochondrial isoform 1 precursor [Homo sapiens]	113.627	12.26	2	3	3	4	7.14699e+07	359	39.208	6.65381
15529984	armadillo repeat-containing protein 6 isoform 2 [Homo sapiens]	113.28	11.34	2	4	4	5	2.59489e+07	476	51.5152	6.04932
13435356	HCLS1-associated protein X-1 isoform a [Homo sapiens]	113.251	27.6	2	6	6	13	1.92083e+08	279	31.6011	4.91943
20270303	mitochondrial Rho GTPase 2 [Homo sapiens]	109.212	8.74	3	4	4	6	4.44635e+07	618	68.0747	5.85889
15431310	keratin, type I cytoskeletal 14 [Homo sapiens]	108.62	12.29	6	2	5	6	3.81372e+07	472	51.5894	5.16064
54112121	splicing factor 3B subunit 3 [Homo sapiens]	106.887	7.31	1	6	6	7	3.74058e+07	1217	135.492	5.26221
24797106	FAS-associated factor 2 [Homo sapiens]	106.657	10.79	1	3	3	5	4.75093e+07	445	52.5905	5.61768
333360851	serpin H1 precursor [Homo sapiens]	106.236	19.38	1	6	6	10	1.14842e+08	418	46.4112	8.68994
4507677	endoplasmin precursor [Homo sapiens]	105.38	4.98	1	2	4	4	9.55361e+07	803	92.4113	4.84326
378404908	glyceraldehyde-3-phosphate dehydrogenase isoform 2 [Homo sapiens]	105.18	12.97	2	2	2	4	9.02607e+07	293	31.528	7.60596
68800350	interleukin-1 receptor-associated kinase 1 isoform 3 [Homo sapiens]	104.994	9.79	3	4	4	5	2.56482e+07	633	67.9792	6.43018
89179321	protein unc-45 homolog A isoform 3 [Homo sapiens]	104.38	6.89	2	5	5	6	2.86851e+07	929	101.611	6.06201
510937041	protein MON2 homolog isoform 5 [Homo sapiens]	101.77	5.23	5	7	7	9	3.43884e+07	1645	182.445	5.97314
4502891	methylosome subunit pICln [Homo sapiens]	101.48	17.3	1	2	2	2	1.35455e+08	237	26.1989	4.10693
24475816	very-long-chain enoyl-CoA reductase [Homo sapiens]	101.107	10.71	1	3	3	4	9.41228e+07	308	36.0108	9.45166
28557709	ribose-phosphate pyrophosphokinase 3 [Homo sapiens]	100.927	9.43	5	2	2	2	1.93178e+07	318	34.817	6.354
18105007	CAD protein [Homo sapiens]	100.443	4.31	1	7	7	7	3.24956e+07	2225	242.829	6.45557
5453918	peroxisomal membrane protein PMP34 [Homo sapiens]	100.25	23.45	1	6	6	8	6.49026e+07	307	34.5448	10.0815
50592988	cytochrome b-c1 complex subunit 2, mitochondrial precursor [Homo sapiens]	99.644	18.54	1	5	5	6	3.3036e+07	453	48.4129	8.63135
5730023	ruvB-like 2 [Homo sapiens]	98.9333	17.28	1	6	6	6	2.86517e+07	463	51.1246	5.64307
19913406	DNA topoisomerase 2-alpha [Homo sapiens]	98.44	3.72	1	3	4	6	1.0936e+07	1531	174.276	8.71924
34098946	nuclease-sensitive element-binding protein 1 [Homo sapiens]	98.15	9.26	4	2	2	2	2.99273e+07	324	35.9027	9.87646
223555953	COUP transcription factor 2 isoform c [Homo sapiens]	98.02	8.43	5	2	2	4	1.38601e+08	261	29.1438	6.40479
7019569	vacuolar protein sorting-associated protein 4A [Homo sapiens]	97.0169	19.68	3	6	6	8	4.22979e+07	437	48.867	7.79639
51477708	heterogeneous nuclear ribonucleoprotein D0 isoform d [Homo sapiens]	96.0548	14.29	4	2	3	4	1.05633e+08	287	30.6531	8.41162
68509926	putative pre-mRNA-splicing factor ATP-dependent RNA helicase DHX15 [Homo sapiens]	95.86	4.15	1	3	3	3	8.33905e+07	795	90.8752	7.45947
6005757	FACT complex subunit SPT16 [Homo sapiens]	95.66	6.69	1	5	5	6	4.84719e+07	1047	119.838	5.65576
5454084	serine palmitoyltransferase 1 isoform a [Homo sapiens]	95.21	9.51	2	3	3	4	2.75608e+07	473	52.7105	6.01123
4758138	probable ATP-dependent RNA helicase DDX5 [Homo sapiens]	94.8174	14.82	1	6	8	8	8.84615e+07	614	69.1047	8.92432
254281335	glutaminyl-peptide cyclotransferase-like protein isoform 2 [Homo sapiens]	94.6848	28.82	2	5	5	7	1.57171e+08	288	32.8909	10.7407
23510356	serine/threonine-protein kinase RIO1 isoform 1 [Homo sapiens]	94.4167	13.73	2	5	5	8	4.92763e+07	568	65.5417	6.18896
10800144	histone cluster 1, H2aj [Homo sapiens]	93.9972	27.34	19	3	3	6	3.30354e+08	128	13.9278	10.8872
15431301	60S ribosomal protein L7 [Homo sapiens]	93.42	8.87	1	2	2	4	4.96001e+07	248	29.2072	10.6528
16579885	60S ribosomal protein L4 [Homo sapiens]	93.1574	14.29	1	5	5	7	1.08494e+08	427	47.6674	11.063
281604138	serine/threonine-protein phosphatase PGAM5, mitochondrial isoform 2 [Homo sapiens]	93.1386	14.93	3	4	4	9	6.2822e+07	288	31.8566	8.67529
157694492	myb-binding protein 1A isoform 2 [Homo sapiens]	92.6392	4.37	2	4	4	4	2.68955e+07	1328	148.762	9.27588
34740329	heterogeneous nuclear ribonucleoprotein A3 [Homo sapiens]	92.4233	10.85	1	3	3	3	6.57173e+07	378	39.5706	9.01221
296317339	voltage-dependent anion-selective channel protein 2 isoform 2 [Homo sapiens]	92.37	17.01	2	4	4	6	7.91269e+07	294	31.5465	7.56201
88759348	RING finger protein 219 [Homo sapiens]	90.47	5.79	1	3	3	3	1.36413e+07	726	81.0657	5.71924
6678271	TAR DNA-binding protein 43 [Homo sapiens]	90.45	4.35	1	1	1	1	6.45207e+07	414	44.7113	6.18896
4507835	uridine 5'-monophosphate synthase [Homo sapiens]	89.39	23.96	1	7	7	10	1.45877e+08	480	52.1886	7.23975
5729840	gamma-tubulin complex component 2 isoform 2 [Homo sapiens]	88.66	5.65	3	4	4	4	2.27144e+07	902	102.469	6.84424
260436864	AP-1 complex subunit beta-1 isoform c [Homo sapiens]	88.49	3.05	5	2	2	2	2.2237e+07	919	101.253	5.10986
22748937	exportin-5 [Homo sapiens]	87.8033	3.24	1	3	3	3	2.86929e+07	1204	136.222	5.79541
8923532	ceroid-lipofuscinosis neuronal protein 6 [Homo sapiens]	87.72	6.75	1	1	1	1	59242982	311	35.8959	8.86572
12056465	rRNA 2'-O-methyltransferase fibrillarin [Homo sapiens]	87.3713	27.1	1	7	7	7	8.04682e+07	321	33.7634	10.1841
13489112	phosphatidylserine decarboxylase proenzyme [Homo sapiens]	87.18	9.33	1	3	3	3	1.84837e+07	375	43.0191	9.70068
50980309	U3 small nucleolar RNA-associated protein 15 homolog [Homo sapiens]	86.3079	10.23	1	4	4	4	1.84319e+07	518	58.3786	9.11475
19913408	DNA topoisomerase 2-beta [Homo sapiens]	86.16	3.45	1	4	5	6	1.8822e+07	1621	182.548	8.06006
83376130	elongation factor 1-beta [Homo sapiens]	85.28	12.44	1	2	2	2	4.21684e+07	225	24.7483	4.66553
6912430	protein-S-isoprenylcysteine O-methyltransferase [Homo sapiens]	83.24	9.51	1	2	2	4	3.5095e+07	284	31.9174	7.95752
4759344	centromere/kinetochore protein zw10 homolog [Homo sapiens]	83.15	1.67	1	1	1	1	25888535	779	88.7729	6.26514
6912280	activator of 90 kDa heat shock protein ATPase homolog 1 [Homo sapiens]	82.69	25.15	1	6	6	8	4.32314e+07	338	38.2503	5.52881
189458819	transferrin receptor protein 1 [Homo sapiens]	81.8123	6.18	1	4	4	4	1.54421e+07	760	84.8179	6.60986
24430192	keratin, type I cytoskeletal 16 [Homo sapiens]	81.55	13.11	6	2	5	6	3.76503e+07	473	51.2362	5.04639
25777602	26S proteasome non-ATPase regulatory subunit 2 [Homo sapiens]	81.54	8.59	1	6	6	6	3.8792e+07	908	100.136	5.19873
5803225	14-3-3 protein epsilon [Homo sapiens]	81.4933	14.51	4	1	3	7	5.71123e+07	255	29.1554	4.7417
94721261	2',3'-cyclic-nucleotide 3'-phosphodiesterase [Homo sapiens]	81.4013	17.81	1	6	6	6	1.2697e+08	421	47.5487	9.0708
41281429	basic leucine zipper and W2 domain-containing protein 1 isoform 4 [Homo sapiens]	81.0403	13.88	5	5	5	8	77932573	353	40.5128	6.45557
188497683	FAST kinase domain-containing protein 1 [Homo sapiens]	81.01	6.97	1	5	5	5	3.2059e+07	847	97.3477	7.73779
284795266	signal recognition particle receptor subunit beta [Homo sapiens]	80.69	17.34	1	4	4	4	6.62646e+07	271	29.6838	9.0415
260898743	NADH dehydrogenase [ubiquinone] iron-sulfur protein 2, mitochondrial isoform 2 precursor [Homo sapiens]	79.7743	12.69	2	5	5	5	3.7856e+07	457	51.8185	8.14795
17158044	40S ribosomal protein S6 [Homo sapiens]	78.83	10.84	1	2	2	2	9.68545e+07	249	28.663	10.8433
4507241	FACT complex subunit SSRP1 [Homo sapiens]	78.52	5.08	1	3	3	3	3.36897e+07	709	81.0244	6.87354
258645150	RNA-binding motif protein, X chromosome isoform 2 [Homo sapiens]	77.7222	11.22	5	2	2	4	1.14057e+08	196	22.1574	5.26221
4503841	X-ray repair cross-complementing protein 6 [Homo sapiens]	77.6021	9.36	1	4	4	4	4.48629e+07	609	69.7991	6.63916
21361399	serine/threonine-protein phosphatase 2A 65 kDa regulatory subunit A alpha isoform [Homo sapiens]	77.59	6.11	1	2	2	3	4.89119e+07	589	65.2669	5.10986
4758340	phenylalanine--tRNA ligase alpha subunit [Homo sapiens]	77.55	7.28	1	2	2	2	4.27396e+07	508	57.5275	7.79639
31795535	ras-related protein Rab-36 [Homo sapiens]	77.51	4.8	1	1	1	1	2.97343e+07	333	36.2994	7.85498
118601081	heterogeneous nuclear ribonucleoprotein U-like protein 2 [Homo sapiens]	77.13	1.87	1	1	1	1	1.29746e+07	747	85.0522	4.90674
258547124	mitochondrial coenzyme A transporter SLC25A42 [Homo sapiens]	76.85	5.35	1	1	1	1	1.27555e+07	318	35.3866	10.0669
52630440	peptidyl-prolyl cis-trans isomerase FKBP8 [Homo sapiens]	76.22	5.81	1	2	2	2	5.91147e+07	413	44.6207	4.84326
116063536	2-methoxy-6-polyprenyl-1,4-benzoquinol methylase, mitochondrial precursor [Homo sapiens]	76.125	14.37	1	3	3	5	2.08563e+07	327	37.1168	6.94678
5803036	heterogeneous nuclear ribonucleoprotein A0 [Homo sapiens]	75.8533	11.8	1	2	2	3	31509824	305	30.8218	9.29053
42741682	zinc finger Ran-binding domain-containing protein 2 isoform 2 [Homo sapiens]	75.85	6.25	2	2	2	2	1.41605e+06	320	36.2965	9.75928
55956921	heterogeneous nuclear ribonucleoprotein A/B isoform b [Homo sapiens]	75.56	15.09	2	4	4	4	1.04716e+08	285	30.5691	7.91357
224451038	protein YIF1B isoform 2 [Homo sapiens]	75.17	4.59	5	1	1	2	2.79804e+07	283	31.1542	7.43018
281182727	protein SCO2 homolog, mitochondrial precursor [Homo sapiens]	75.0767	12.41	1	2	2	3	3.12635e+07	266	29.7914	8.85107
66933016	inosine-5'-monophosphate dehydrogenase 2 [Homo sapiens]	74.8009	5.06	1	2	2	2	8.74527e+06	514	55.7696	6.90283
45387945	extended synaptotagmin-2 [Homo sapiens]	74.06	10.3	1	6	6	6	4.47562e+07	893	98.84	8.67529
301601658	double-stranded RNA-specific adenosine deaminase isoform d [Homo sapiens]	73.92	3.54	4	2	2	2	2.18473e+07	931	103.576	8.66064
102467484	sphingomyelin phosphodiesterase 4 isoform 1 [Homo sapiens]	73.41	3.23	3	2	2	2	2.1092e+07	837	94.5248	8.26514
304555614	BRCA1-associated ATM activator 1 [Homo sapiens]	73.27	1.71	1	1	1	1	2.15648e+07	821	88.0629	5.2749
7661948	malectin precursor [Homo sapiens]	73.24	6.16	1	1	1	1	4.83806e+06	292	32.2136	5.41455
14591909	60S ribosomal protein L5 [Homo sapiens]	72.76	7.41	1	2	2	3	2.58384e+07	297	34.3407	9.71533
208609990	nuclear pore complex protein Nup93 isoform 1 [Homo sapiens]	72.4467	11.36	2	5	5	5	3.56295e+07	819	93.4296	5.71924
7019415	protein transport protein Sec61 subunit alpha isoform 1 [Homo sapiens]	72.1	9.87	4	3	3	4	3.62862e+07	476	52.2305	8.06006
224589127	transmembrane protein 33 [Homo sapiens]	71.98	4.86	1	1	1	1	1.90414e+07	247	27.9598	9.70068
4506711	40S ribosomal protein S27 [Homo sapiens]	71.6433	28.57	2	2	2	3	1.12483e+08	84	9.45484	9.45166
46094065	solute carrier family 25 member 40 [Homo sapiens]	71.2958	8.28	1	2	2	3	8.19414e+07	338	38.0999	9.34912
39995084	integrator complex subunit 3 [Homo sapiens]	71.25	2.69	1	1	1	1	2.56085e+06	1042	117.937	5.79541
21361468	nucleolar protein 11 [Homo sapiens]	71.21	4.73	1	3	3	3	1.06768e+07	719	81.0719	6.07471
7661920	eukaryotic initiation factor 4A-III [Homo sapiens]	71.1667	7.79	1	2	3	4	3.93923e+07	411	46.8412	6.72705
55770900	ribosome biogenesis protein BRX1 homolog [Homo sapiens]	71.15	3.68	1	1	1	1	1.69498e+08	353	41.3749	9.92041
4504897	importin subunit alpha-2 [Homo sapiens]	71.0609	8.13	1	4	4	4	6.24376e+07	529	57.8259	5.40186
6912618	glutaminyl-peptide cyclotransferase precursor [Homo sapiens]	70.62	8.03	1	2	2	4	6.91724e+07	361	40.8508	6.60986
56181387	E3 ubiquitin-protein ligase CHIP [Homo sapiens]	70.49	13.2	1	3	3	3	2.39987e+07	303	34.8342	5.87158
34101288	cleavage and polyadenylation specificity factor subunit 2 [Homo sapiens]	69.85	1.66	1	1	1	1	8.98803e+06	782	88.4307	5.10986
39930371	ras-related protein Rab-39A [Homo sapiens]	69.6847	17.51	2	3	3	5	6.66701e+07	217	24.9907	7.6499
15011918	renin receptor precursor [Homo sapiens]	69.55	7.14	1	3	3	4	1.80015e+07	350	38.9833	6.1001
9910278	keratinocyte-associated transmembrane protein 2 precursor [Homo sapiens]	69.35	4.91	1	1	1	1	5.47378e+06	265	29.2166	5.08447
38201710	probable ATP-dependent RNA helicase DDX17 isoform 1 [Homo sapiens]	68.932	6.04	2	2	4	4	7.98465e+07	729	80.222	8.26514
47458811	sideroflexin-4 [Homo sapiens]	68.26	14.84	1	4	4	7	1.94431e+08	337	37.9738	9.18799
261399875	T-complex protein 1 subunit eta isoform c [Homo sapiens]	68.1064	13.6	4	5	5	5	4.26031e+07	456	50.3201	7.88428
32455256	ceramide synthase 2 [Homo sapiens]	68.09	4.21	1	1	1	1	15139419	380	44.8473	8.98291
4502027	serum albumin preproprotein [Homo sapiens]	68.05	3.61	1	3	3	4	5.17204e+07	609	69.3215	6.27783
332801090	heterogeneous nuclear ribonucleoprotein D-like isoform b [Homo sapiens]	67.77	8.82	2	2	3	4	7.31629e+07	363	40.0156	9.96436
4507125	small nuclear ribonucleoprotein-associated proteins B and B' isoform B [Homo sapiens]	67.5748	3.9	3	2	2	2	2.96977e+07	231	23.6402	10.9019
33342278	traB domain-containing protein [Homo sapiens]	67.54	4.79	1	1	1	1	2.82548e+07	376	42.2939	8.00146
4758256	eukaryotic translation initiation factor 2 subunit 1 [Homo sapiens]	67.26	5.4	1	1	1	1	2.75494e+06	315	36.0894	5.08447
14141159	heterogeneous nuclear ribonucleoprotein H3 isoform b [Homo sapiens]	67.15	16.62	2	3	3	3	2.45995e+07	331	35.2164	6.87354
291575128	L-lactate dehydrogenase B chain [Homo sapiens]	67.0867	17.37	1	4	4	4	6.08428e+07	334	36.6151	6.04932
4506753	ruvB-like 1 [Homo sapiens]	67.0836	12.72	1	4	4	5	3.87564e+07	456	50.1963	6.41748
15431288	60S ribosomal protein L10a [Homo sapiens]	66.91	18.89	1	3	3	4	2.25797e+07	217	24.8155	9.93506
133925799	RNA binding protein fox-1 homolog 2 isoform 3 [Homo sapiens]	66.83	9.31	12	2	2	2	6.76561e+07	376	39.9297	8.55811
4885495	dnaJ homolog subfamily B member 6 isoform b [Homo sapiens]	66.78	14.11	4	2	3	3	5.59182e+07	241	26.8831	7.54736
76496472	60S ribosomal protein L3 isoform b [Homo sapiens]	66.5667	12.99	2	2	2	3	6.68812e+07	354	40.1266	10.228
4507903	serine/threonine-protein kinase VRK1 [Homo sapiens]	66.51	7.32	1	2	2	2	1.89453e+07	396	45.4474	8.90967
467094446	protein cornichon homolog 4 isoform 4 [Homo sapiens]	66.1967	26.32	3	1	1	3	2.29114e+08	76	8.99156	8.22119
4557553	emerin [Homo sapiens]	66.1411	25.98	1	4	4	5	98177919	254	28.9759	5.50342
428977337	protein AAR2 homolog [Homo sapiens]	66.0867	14.06	1	3	3	4	2.53028e+07	384	43.4441	5.96045
19913369	transducin beta-like protein 3 [Homo sapiens]	66.02	1.61	1	1	1	1	1.27946e+07	808	88.9785	6.90283
238814322	mitochondrial 10-formyltetrahydrofolate dehydrogenase precursor [Homo sapiens]	65.9033	8.78	4	6	6	8	2.8565e+07	923	101.681	6.52197
148536853	coatomer subunit alpha isoform 2 [Homo sapiens]	65.76	0.98	2	1	1	1	1.27114e+07	1224	138.258	7.66455
341604768	60S ribosomal protein L13 isoform 2 [Homo sapiens]	65.3598	17.19	3	3	3	6	1.26447e+08	192	22.1704	11.6489
33636719	mitochondrial import inner membrane translocase subunit TIM44 [Homo sapiens]	65.2502	4.87	1	2	2	2	17406862	452	51.3235	8.32373
13128864	histone deacetylase 6 [Homo sapiens]	65.1836	1.73	1	2	2	2	5.37808e+07	1215	131.336	5.30029
209413738	dolichyl-diphosphooligosaccharide--protein glycosyltransferase subunit 2 isoform 2 precursor [Homo sapiens]	64.8	7.97	2	3	3	3	4.77349e+07	615	67.6814	6.06201
14165431	protocadherin alpha-C2 isoform 2 precursor [Homo sapiens]	64.7736	0.79	2	1	1	4	1.82406e+08	884	96.137	5.19873
4758796	developmentally-regulated GTP-binding protein 1 [Homo sapiens]	64.51	3.81	1	1	1	1	1.42335e+07	367	40.5168	8.89502
41281798	TGF-beta-activated kinase 1 and MAP3K7-binding protein 1 isoform beta [Homo sapiens]	64.26	5.19	2	2	2	2	4.32375e+07	462	49.8863	5.60498
38505222	protein disulfide-isomerase TMX3 precursor [Homo sapiens]	64.12	5.29	1	2	2	2	1.36631e+07	454	51.8389	4.90674
50726968	microfibrillar-associated protein 1 [Homo sapiens]	64.01	4.56	1	2	2	2	1.27301e+06	439	51.9266	4.98291
157388937	syntaxin-17 [Homo sapiens]	63.91	16.23	1	2	2	2	2.00216e+07	302	33.3826	6.56592
31880783	protein pelota homolog [Homo sapiens]	63.81	2.86	1	1	1	1	4.29774e+07	385	43.332	6.34131
38176296	ceramide synthase 1 isoform 2 [Homo sapiens]	63.56	11.28	2	2	2	2	3.34851e+07	337	37.9585	8.55811
5453906	CDP-diacylglycerol--inositol 3-phosphatidyltransferase [Homo sapiens]	63.0041	11.27	1	2	2	2	4.35332e+07	213	23.5231	8.03076
5453603	T-complex protein 1 subunit beta isoform 1 [Homo sapiens]	62.8379	11.03	2	4	4	4	3.35278e+07	535	57.4521	6.45557
39930523	uncharacterized protein C11orf84 [Homo sapiens]	62.6051	7.09	1	2	2	3	4.56303e+07	381	41.0114	5.0083
4557303	fatty aldehyde dehydrogenase isoform 2 [Homo sapiens]	62.539	12.99	2	5	5	5	4.14617e+07	485	54.8129	7.88428
198041662	pyrroline-5-carboxylate reductase 3 [Homo sapiens]	62.49	8.74	1	2	2	2	7.77938e+06	286	29.8735	8.104
18699734	uridine-cytidine kinase 2 [Homo sapiens]	62.4167	18.01	4	4	4	6	3.45761e+07	261	29.2811	6.69775
9558733	transformer-2 protein homolog alpha [Homo sapiens]	62.04	4.96	1	1	1	1	33828610	282	32.6691	11.2681
7662647	phosphatidylserine synthase 1 [Homo sapiens]	61.84	2.75	1	1	1	1	43765793	473	55.4911	8.42627
266453768	6-phosphofructokinase, muscle type isoform 2 [Homo sapiens]	61.3213	9.23	2	5	5	5	2.6036e+07	780	85.1284	7.98682
4506743	40S ribosomal protein S8 [Homo sapiens]	61.31	14.9	1	3	3	4	6.55749e+07	208	24.1902	10.3159
148664244	cytoskeleton-associated protein 2 isoform 1 [Homo sapiens]	61.29	4.84	2	3	3	3	8.63208e+06	682	76.8519	9.40771
422398845	26S proteasome non-ATPase regulatory subunit 6 isoform 4 [Homo sapiens]	61.12	4.29	4	1	1	2	36289857	350	41.1549	5.40186
73623028	carnitine O-palmitoyltransferase 1, liver isoform isoform 2 [Homo sapiens]	61.11	4.63	2	3	3	3	2.72808e+07	756	86.1836	8.44092
5032093	neutral amino acid transporter B(0) isoform 1 [Homo sapiens]	61.09	5.73	3	2	2	3	8.76194e+07	541	56.5623	5.47803
62865628	methylsterol monooxygenase 1 isoform 2 [Homo sapiens]	60.87	8.64	2	1	1	1	2.06421e+07	162	19.4578	7.7085
47086907	lysophosphatidylcholine acyltransferase 2 [Homo sapiens]	60.76	9.19	1	4	4	4	2.78972e+07	544	60.1694	6.55127
237820620	glutamate-rich WD repeat-containing protein 1 [Homo sapiens]	60.7	3.59	1	1	1	1	2.33507e+07	446	49.3882	4.91943
134288884	probable glutamate--tRNA ligase, mitochondrial [Homo sapiens]	60.46	12.43	1	5	5	6	4.27217e+07	523	58.6516	8.76318
215490009	aminoacyl tRNA synthase complex-interacting multifunctional protein 1 isoform a precursor [Homo sapiens]	59.53	3.85	2	1	1	1	9.50869e+06	312	34.3311	8.42627
10863945	X-ray repair cross-complementing protein 5 [Homo sapiens]	59.33	5.19	1	2	2	3	3.54716e+07	732	82.6523	5.80811
336176066	RNA-binding protein 39 isoform d [Homo sapiens]	58.76	5.78	4	3	3	3	1.78734e+07	502	56.332	10.0376
13376331	L-2-hydroxyglutarate dehydrogenase, mitochondrial precursor [Homo sapiens]	58.6671	5.18	1	2	2	2	2.15939e+07	463	50.2839	8.14795
375493516	mitochondrial ribonuclease P protein 3 isoform 3 [Homo sapiens]	58.64	1.84	3	1	1	1	1.24768e+07	488	56.4508	7.79639
59710109	translocase of inner mitochondrial membrane domain-containing protein 1 precursor [Homo sapiens]	58.51	3.51	1	1	1	1	1.63415e+07	285	32.1578	8.49951
125656165	THO complex subunit 2 [Homo sapiens]	58.1397	2.13	1	3	3	3	7.87641e+06	1593	182.659	8.44092
7549793	transducin beta-like protein 2 precursor [Homo sapiens]	57.88	2.91	1	1	1	1	1.91596e+07	447	49.7662	9.43701
190194355	protein CIP2A [Homo sapiens]	57.2033	6.19	1	5	5	5	1.66563e+07	905	102.121	6.22705
41350320	melanoma-associated antigen D2 [Homo sapiens]	57.0467	12.21	3	5	5	5	2.31057e+07	606	64.9144	9.31982
295054220	telomere-associated protein RIF1 isoform 2 [Homo sapiens]	57.0258	2.41	2	4	4	4	1.79265e+07	2446	271.52	5.41455
119395754	keratin, type II cytoskeletal 5 [Homo sapiens]	56.955	12.88	3	4	7	10	2.19995e+08	590	62.34	7.73779
71979932	large neutral amino acids transporter small subunit 1 [Homo sapiens]	56.82	6.71	3	3	3	4	2.17664e+07	507	54.9743	7.72314
308044580	hydroxysteroid dehydrogenase-like protein 2 isoform 2 [Homo sapiens]	56.79	5.22	2	1	1	1	19427630	345	37.2962	6.1001
68226422	protein YIPF5 isoform a [Homo sapiens]	56.18	4.67	1	1	1	1	5.60264e+06	257	27.9706	4.36084
293336691	histone deacetylase 2 [Homo sapiens]	56.03	5.94	2	2	2	2	25536736	488	55.3288	5.90967
5031569	alpha-centractin [Homo sapiens]	56.01	5.85	1	1	1	1	9250608	376	42.5869	6.63916
10190704	peroxisomal 2,4-dienoyl-CoA reductase [Homo sapiens]	56.01	14.38	1	3	3	3	2.35935e+07	292	30.758	9.21729
21389315	tricarboxylate transport protein, mitochondrial isoform a precursor [Homo sapiens]	55.89	14.15	2	4	4	5	4.70725e+07	311	33.991	9.89111
4506457	reticulocalbin-2 isoform a precursor [Homo sapiens]	55.8	4.73	2	1	1	1	35295357	317	36.8536	4.39893
30520329	glycerol-3-phosphate acyltransferase 6 [Homo sapiens]	55.62	3.07	1	1	1	1	7.5814e+06	456	52.0372	9.18799
50593002	U2 small nuclear ribonucleoprotein A' [Homo sapiens]	55.49	14.51	1	3	3	3	1.70072e+07	255	28.3981	8.6167
257900512	UPF0420 protein C16orf58 [Homo sapiens]	54.91	5.34	1	1	1	1	3.34191e+07	468	50.9852	6.93213
306482694	serine/arginine-rich splicing factor 7 isoform 2 [Homo sapiens]	54.88	11.06	3	2	2	2	2.81117e+07	226	25.9963	11.7661
83641876	probable serine carboxypeptidase CPVL precursor [Homo sapiens]	54.71	9.87	1	4	4	5	5.23844e+07	476	54.1291	5.61768
5803227	14-3-3 protein theta [Homo sapiens]	54.6867	15.1	4	1	3	6	6.72622e+07	245	27.7468	4.77979
183603931	serine/threonine-protein phosphatase 6 catalytic subunit isoform c [Homo sapiens]	54.63	8.83	3	2	2	3	1.51039e+07	283	32.5113	6.03662
47717100	V-type proton ATPase subunit H isoform 2 [Homo sapiens]	54.49	4.95	2	1	1	2	3.6594e+07	465	54.1162	6.48096
222136639	C-1-tetrahydrofolate synthase, cytoplasmic [Homo sapiens]	54.36	4.28	1	3	3	3	27229367	935	101.467	7.29834
7019551	ubiA prenyltransferase domain-containing protein 1 [Homo sapiens]	54.3043	5.62	1	2	2	3	2.92177e+07	338	36.8076	8.14795
224549005	splicing factor 45 [Homo sapiens]	54.23	3.49	1	1	1	1	4.35716e+06	401	44.9339	5.97314
217416386	uncharacterized aarF domain-containing protein kinase 4 isoform b [Homo sapiens]	53.4267	10.14	2	4	4	4	3.87466e+07	503	55.8173	7.43018
167234419	thyroid hormone receptor-associated protein 3 [Homo sapiens]	52.85	2.51	1	2	2	2	3.8847e+07	955	108.601	10.1548
5803181	stress-induced-phosphoprotein 1 [Homo sapiens]	52.1946	3.68	1	2	2	2	1.84965e+07	543	62.5994	6.80029
5454064	RNA-binding protein 14 isoform 1 [Homo sapiens]	51.9233	7.17	1	3	3	3	3.28142e+07	669	69.4489	9.67139
45643129	guanine nucleotide-binding protein-like 3 isoform 2 [Homo sapiens]	51.54	12.48	2	4	4	4	1.90463e+07	537	60.5025	8.79248
4503313	diacylglycerol kinase epsilon [Homo sapiens]	51.37	2.29	1	1	1	1	3.43562e+07	567	63.8849	7.73779
112382252	spectrin beta chain, non-erythrocytic 1 isoform 2 [Homo sapiens]	51.16	0.42	2	1	1	1	8.22646e+06	2155	251.241	5.52881
4506221	26S proteasome non-ATPase regulatory subunit 12 isoform 1 [Homo sapiens]	50.84	2.85	1	1	1	1	1.34199e+07	456	52.8706	7.6499
56118219	insulin-like growth factor 2 mRNA-binding protein 2 isoform b [Homo sapiens]	50.4325	4.86	3	1	2	3	3.14122e+07	556	61.8043	8.25049
18105048	histone H2B type 1-K [Homo sapiens]	50.4284	26.19	15	3	3	6	2.0653e+08	126	13.8816	10.3159
4506605	60S ribosomal protein L23 [Homo sapiens]	50.21	10.71	1	1	1	1	6.22419e+07	140	14.8561	10.5063
66348165	transmembrane protein 209 [Homo sapiens]	49.98	10.7	1	3	3	3	4.98315e+07	561	62.8815	8.63135
188497750	hexokinase-1 isoform HKI-td [Homo sapiens]	49.89	2.21	6	2	2	2	2.0569e+07	905	101.02	6.90283
7657118	2-amino-3-ketobutyrate coenzyme A ligase, mitochondrial isoform 2 precursor [Homo sapiens]	49.8288	6.92	2	2	2	2	1.68169e+08	419	45.2562	8.04541
5174447	guanine nucleotide-binding protein subunit beta-2-like 1 [Homo sapiens]	49.7	5.05	1	1	1	1	1.94594e+07	317	35.0546	7.69385
19923193	hsc70-interacting protein isoform 1 [Homo sapiens]	49.7	3.79	1	1	1	1	2.03739e+08	369	41.3055	5.2749
4758876	polyadenylate-binding protein 2 [Homo sapiens]	49.68	5.23	1	1	1	1	1.48322e+07	306	32.729	5.05908
312596881	26S protease regulatory subunit 8 isoform 2 [Homo sapiens]	49.44	5.53	2	1	1	1	1.02748e+07	398	44.7557	8.17725
33946297	DBIRD complex subunit ZNF326 isoform 1 [Homo sapiens]	49.14	1.72	1	1	1	1		582	65.6131	5.14795
22035653	apolipoprotein L2 [Homo sapiens]	48.99	3.26	1	1	1	1	1.25182e+06	337	37.0694	6.7417
94818790	rhomboid domain-containing protein 2 isoform a [Homo sapiens]	48.96	4.4	1	1	1	1	1.09045e+08	364	39.1771	9.31982
24475847	influenza virus NS1A-binding protein [Homo sapiens]	48.82	2.02	1	1	1	1	44435508	642	71.6829	5.52881
260656039	neuropathy target esterase isoform c [Homo sapiens]	48.79	2.54	4	2	2	2	6.3357e+06	1300	143.261	7.73779
5174449	histone H1x [Homo sapiens]	48.6	10.33	1	2	2	2	2.03384e+07	213	22.4735	10.7554
188528667	histone H3.3C [Homo sapiens]	48.33	5.19	5	1	1	1	2.13763e+07	135	15.2044	11.1069
210147571	acidic leucine-rich nuclear phosphoprotein 32 family member E isoform 3 [Homo sapiens]	48.23	5	3	1	1	1		220	25.1101	3.73877
195539395	26S protease regulatory subunit 10B [Homo sapiens]	48.14	3.47	1	1	1	1	4.19631e+07	403	45.768	7.78174
21327708	nucleosome assembly protein 1-like 1 [Homo sapiens]	48.11	7.93	1	2	2	2	14552407	391	45.3459	4.4624
208973244	14-3-3 protein zeta/delta [Homo sapiens]	48.0733	12.24	4	1	3	6	4.86344e+07	245	27.7277	4.79248
4504957	lysosome-associated membrane glycoprotein 2 isoform A precursor [Homo sapiens]	47.9965	4.88	3	2	2	2	2.36513e+07	410	44.9323	5.63037
261490706	phosphatidylinositol-glycan biosynthesis class X protein isoform 2 precursor [Homo sapiens]	47.92	6.98	2	1	1	1	1.62317e+07	258	28.7697	6.32861
4506725	40S ribosomal protein S4, X isoform X isoform [Homo sapiens]	47.7655	13.69	1	3	3	6	6.68334e+07	263	29.5791	10.1548
290542345	YTH domain family protein 2 isoform 1 [Homo sapiens]	47.74	1.9	1	1	1	3	2.42021e+07	579	62.2957	8.79248
282403493	ribosomal biogenesis protein LAS1L isoform 3 [Homo sapiens]	47.66	10.52	3	4	4	4	1.43019e+07	675	76.7966	4.67822
4506401	RAF proto-oncogene serine/threonine-protein kinase [Homo sapiens]	47.57	4.48	4	3	3	3	1.43193e+07	648	73.0049	9.20264
56118223	choline/ethanolaminephosphotransferase 1 [Homo sapiens]	47.5074	4.81	1	2	2	5	3.1877e+08	416	46.5227	8.20654
24307999	glycerol-3-phosphate dehydrogenase 1-like protein [Homo sapiens]	47.4581	11.68	1	4	4	4	3.26784e+07	351	38.3939	7.02002
5031973	protein disulfide-isomerase A6 precursor [Homo sapiens]	46.7	3.41	1	1	1	1	2.92036e+07	440	48.0913	5.08447
358001101	retinol dehydrogenase 11 isoform 2 precursor [Homo sapiens]	46.55	10.89	2	2	2	2	2.00645e+07	248	27.3841	8.04541
221316632	coatomer subunit beta [Homo sapiens]	46.44	1.15	1	1	1	1	3.86746e+07	953	107.074	6.04932
148833484	poly(rC)-binding protein 2 isoform c [Homo sapiens]	46.31	13.29	7	2	2	3	7.32039e+07	331	34.895	8.00146
21396480	RNA-binding protein Raly isoform 2 [Homo sapiens]	45.89	4.14	4	1	1	1	2.56746e+07	290	30.3458	9.62744
223718097	mitochondrial inner membrane protein OXA1L [Homo sapiens]	45.56	1.62	1	1	1	1	13281937	495	55.234	9.68604
4507229	succinate-semialdehyde dehydrogenase, mitochondrial isoform 2 precursor [Homo sapiens]	45.41	1.87	2	1	1	1		535	57.1783	8.27979
122937211	proteasome-associated protein ECM29 homolog [Homo sapiens]	45.38	1.24	1	2	2	2	1.05222e+07	2017	223.552	8.74854
7657015	tRNA-splicing ligase RtcB homolog [Homo sapiens]	45.25	5.94	1	3	3	3	1.7729e+07	505	55.1749	7.2251
66528888	Fanconi anemia group D2 protein isoform b [Homo sapiens]	45.1433	4.2	2	4	4	4	2.084e+07	1451	164.025	5.88428
21361144	26S protease regulatory subunit 6A [Homo sapiens]	44.9703	5.69	1	2	2	3	3.04812e+07	439	49.1725	5.23682
228008407	protein SERAC1 [Homo sapiens]	44.85	4.59	1	3	3	3	2.58098e+07	654	74.1002	7.6792
32189371	transmembrane protein 165 precursor [Homo sapiens]	44.83	9.26	1	2	2	2	2.52631e+07	324	34.8835	7.02002
262073007	monocarboxylate transporter 1 [Homo sapiens]	44.7	9.2	1	3	3	3	2.33307e+07	500	53.9089	8.66064
4758638	peroxiredoxin-6 [Homo sapiens]	44.42	11.61	1	2	2	2	1.46073e+07	224	25.0192	6.37939
6005721	erlin-2 isoform 1 [Homo sapiens]	44.24	12.98	2	3	3	3	1.73563e+07	339	37.8155	5.61768
114796642	regulator of chromosome condensation isoform c [Homo sapiens]	44.23	3.09	3	1	1	1	1.54939e+06	421	44.9406	7.51807
5031571	actin-related protein 2 isoform b [Homo sapiens]	44.0267	9.64	2	3	3	4	2.21507e+07	394	44.7322	6.7417
11225260	DNA topoisomerase 1 [Homo sapiens]	43.94	5.88	3	4	4	4	31052919	765	90.6689	9.30518
4506707	40S ribosomal protein S25 [Homo sapiens]	43.86	24	1	3	3	3	1.67554e+07	125	13.7337	10.1108
7305503	stomatin-like protein 2, mitochondrial [Homo sapiens]	43.79	10.39	1	2	2	2	2.65759e+07	356	38.5102	7.38623
4505167	alpha-1,6-mannosylglycoprotein 6-beta-N-acetylglucosaminyltransferase A [Homo sapiens]	43.67	1.62	1	1	1	1	4654665	741	84.4879	8.11865
157694520	ethylmalonyl-CoA decarboxylase isoform 3 [Homo sapiens]	43.61	11.5	3	2	2	2	1.07004e+07	226	24.843	7.10791
154354966	mitochondrial inner membrane protein isoform 3 [Homo sapiens]	43.48	5.89	3	3	3	3	3.39808e+07	747	82.5738	6.56592
58197562	kidney mitochondrial carrier protein 1 [Homo sapiens]	43.41	7.9	1	2	2	2	1.51462e+07	291	32.454	9.43701
51599156	chromodomain-helicase-DNA-binding protein 4 [Homo sapiens]	43.37	0.63	1	1	1	1	1.11723e+06	1912	217.867	5.85889
207029439	histone-binding protein RBBP4 isoform c [Homo sapiens]	43.34	3.33	5	1	1	1	3.78169e+07	390	43.455	4.95752
4505343	nuclear cap-binding protein subunit 1 [Homo sapiens]	43.29	1.39	1	1	1	1	12325890	790	91.7805	6.43018
6912540	cytosolic Fe-S cluster assembly factor NUBP2 [Homo sapiens]	43.1823	8.49	1	2	2	2	2.20239e+07	271	28.8068	5.8335
291084757	pyruvate dehydrogenase E1 component subunit alpha, somatic form, mitochondrial isoform 4 precursor [Homo sapiens]	43.1	11.7	5	4	4	4	7.29794e+07	359	40.1621	8.27979
325651836	SWI/SNF-related matrix-associated actin-dependent regulator of chromatin subfamily A member 5 [Homo sapiens]	43.07	2	3	2	2	2	1.63234e+07	1052	121.828	8.08936
4758024	coilin [Homo sapiens]	43.06	1.74	1	1	1	1	1.12634e+07	576	62.5699	9.0708
30578418	sideroflexin-2 [Homo sapiens]	42.78	9.01	1	2	2	2	1.95551e+07	322	36.2077	9.40771
34147522	chaperone activity of bc1 complex-like, mitochondrial [Homo sapiens]	42.6	2.78	1	2	2	2	3.12134e+07	647	71.9044	6.99072
59859885	40S ribosomal protein SA [Homo sapiens]	42.6	5.42	1	1	1	1	1.15201e+07	295	32.8334	4.86865
157419120	transmembrane protein 177 [Homo sapiens]	42.58	6.43	1	2	2	2	4.05828e+07	311	33.7386	9.61279
22547114	39S ribosomal protein L10, mitochondrial isoform a precursor [Homo sapiens]	42.39	11.88	2	2	2	3	2.53223e+07	261	29.2637	9.5835
4885371	histone H1.0 [Homo sapiens]	42.01	6.7	1	1	1	1	31498456	194	20.8502	10.8433
282402177	cyclin-dependent kinase 20 isoform 5 [Homo sapiens]	41.86	3.29	69	1	1	2	5.63603e+07	243	27.0821	9.43701
40217812	protein TBRG4 isoform 1 [Homo sapiens]	41.8576	11.73	3	4	4	4	2.18016e+07	631	70.6934	7.41553
5802984	N-acetyllactosaminide beta-1,3-N-acetylglucosaminyltransferase [Homo sapiens]	41.79	2.17	1	1	1	1	6.32903e+07	415	47.0889	7.1958
380692328	probable ATP-dependent RNA helicase DDX56 isoform 2 [Homo sapiens]	41.66	1.97	2	1	1	1	1.37616e+07	507	57.2387	9.21729
209869995	trifunctional purine biosynthetic protein adenosine-3 isoform 1 [Homo sapiens]	41.66	1.98	2	2	2	2	1.86178e+07	1010	107.699	6.69775
4506209	26S protease regulatory subunit 7 isoform 1 [Homo sapiens]	41.61	8.08	1	3	3	4	1.75221e+07	433	48.6031	5.94775
8922701	acylglycerol kinase, mitochondrial precursor [Homo sapiens]	41.5307	11.14	1	3	3	3	3.32766e+07	422	47.1074	8.08936
21328448	14-3-3 protein beta/alpha [Homo sapiens]	41.38	12.2	4	1	3	6	4.97676e+07	246	28.0648	4.83057
38201714	ELAV-like protein 1 [Homo sapiens]	41.33	4.29	1	1	1	1	1.37675e+08	326	36.0692	9.17334
22325377	serine/threonine-protein kinase RIO3 [Homo sapiens]	41.22	1.73	1	1	1	1	1.84074e+07	519	59.0553	5.75732
323276700	40S ribosomal protein S10 [Homo sapiens]	41.08	5.45	2	1	1	1	10768359	165	18.8859	10.1548
42766422	fin bud initiation factor homolog precursor [Homo sapiens]	40.74	3.32	1	1	1	1		211	24.2579	5.49072
221316573	barrier-to-autointegration factor [Homo sapiens]	40.39	26.97	1	1	1	2	88429574	89	10.052	6.0874
4826686	ATP-dependent RNA helicase DDX1 [Homo sapiens]	40.38	5	1	2	2	2	2.77855e+07	740	82.3798	7.2251
4758012	clathrin heavy chain 1 [Homo sapiens]	40.37	0.66	1	1	1	1	3499930	1675	191.493	5.69385
226246665	keratin, type II cytoskeletal 72 isoform 2 [Homo sapiens]	40.08	4.05	6	1	2	3	2.57201e+07	469	51.0918	6.45557
429535839	threonine--tRNA ligase, mitochondrial isoform c [Homo sapiens]	39.76	4.76	3	2	2	2	1.7948e+07	588	66.3309	7.09326
31543831	tubulin gamma-1 chain [Homo sapiens]	39.72	2	2	1	1	1	1.81205e+07	451	51.1378	6.13818
313747584	Golgi-specific brefeldin A-resistance guanine nucleotide exchange factor 1 isoform 3 [Homo sapiens]	39.43	0.81	3	1	1	1	1.08761e+07	1855	205.885	5.75732
119120938	COBW domain-containing protein 5 [Homo sapiens]	39.42	4.03	6	1	1	1	1.707e+07	347	38.7027	4.83057
38327625	citrate synthase, mitochondrial precursor [Homo sapiens]	39.31	12.45	1	3	3	3	3.20372e+07	466	51.6795	8.32373
392494084	eukaryotic translation initiation factor 6 isoform a [Homo sapiens]	39.2	13.06	2	2	2	2	1.51231e+07	245	26.5822	4.67822
25188179	voltage-dependent anion-selective channel protein 3 isoform 1 [Homo sapiens]	39.04	3.53	3	1	1	1	1.13061e+07	283	30.6393	8.66064
61743952	1-acyl-sn-glycerol-3-phosphate acyltransferase epsilon [Homo sapiens]	38.87	2.47	1	1	1	1	13708032	364	42.0449	9.1001
24307971	serine/threonine-protein kinase 38-like [Homo sapiens]	38.66	17.03	1	5	6	6	6.50278e+07	464	53.9684	6.81494
60279268	splicing factor U2AF 65 kDa subunit isoform b [Homo sapiens]	38.58	4.46	2	1	1	1	27579744	471	53.087	9.08545
5032179	transcription intermediary factor 1-beta [Homo sapiens]	38.48	1.44	1	1	1	1	5694302	835	88.4934	5.77002
31541941	heat shock 70 kDa protein 4L [Homo sapiens]	38.48	1.55	1	1	1	1	40233766	839	94.4525	5.88428
5031857	L-lactate dehydrogenase A chain isoform 1 [Homo sapiens]	38.33	9.04	5	3	3	3	3.6349e+07	332	36.6654	8.26514
69122971	1-acyl-sn-glycerol-3-phosphate acyltransferase beta isoform b precursor [Homo sapiens]	38.23	5.28	2	1	1	1	1.3877e+07	246	27.2612	8.90967
32306539	protein PBDC1 [Homo sapiens]	38.19	4.29	1	1	1	1	1.45666e+06	233	26.0407	4.79248
150170722	melatonin-related receptor [Homo sapiens]	38.13	2.43	1	1	1	1	1.01332e+07	617	67.3251	7.72314
21389509	sperm flagellar protein 2 isoform 2 [Homo sapiens]	38.1166	1.36	2	1	1	2	5.70744e+07	514	61.1199	9.08545
56243533	stromal cell-derived factor 2-like protein 1 precursor [Homo sapiens]	38.02	9.05	1	1	1	1	1.71162e+07	221	23.5837	7.03467
5803167	splicing factor 3A subunit 3 [Homo sapiens]	37.65	4.99	1	2	2	2	8.97865e+06	501	58.8123	5.37646
24308201	adipocyte plasma membrane-associated protein [Homo sapiens]	37.55	2.16	1	1	1	1	19981122	416	46.4509	6.16357
15055539	40S ribosomal protein S2 [Homo sapiens]	37.3967	12.29	1	3	3	4	8.44745e+07	293	31.3046	10.2427
11321583	succinyl-CoA ligase [ADP-forming] subunit beta, mitochondrial precursor [Homo sapiens]	37.39	5.62	1	1	1	2	9.77816e+07	463	50.2852	7.41553
7706573	45 kDa calcium-binding protein isoform 1 precursor [Homo sapiens]	37.35	6.32	2	2	2	3	4.89084e+07	348	39.5828	5.10986
394582099	DNA replication licensing factor MCM3 isoform 2 [Homo sapiens]	37.29	0.98	2	1	1	1	7.97927e+06	818	91.8724	6.32861
109148539	gamma-glutamyltransferase 7 [Homo sapiens]	37.21	1.96	1	1	1	1	1.25167e+07	662	70.4228	5.09717
221316723	N-acetyltransferase 10 isoform a [Homo sapiens]	37.07	0.88	1	1	1	1	7.49553e+06	1025	115.631	8.26514
116812610	apolipoprotein O-like precursor [Homo sapiens]	37.06	4.48	1	1	1	1	7.56124e+06	268	29.1403	9.5249
7657381	pre-mRNA-processing factor 19 [Homo sapiens]	37.04	5.36	1	2	2	3	9.18838e+07	504	55.1463	6.60986
25777612	26S proteasome non-ATPase regulatory subunit 3 [Homo sapiens]	36.98	4.49	1	2	2	2	1.29605e+07	534	60.9395	8.44092
30578410	dolichyl-diphosphooligosaccharide--protein glycosyltransferase subunit STT3B [Homo sapiens]	36.88	3.51	1	2	2	4	1.22825e+07	826	93.6137	8.90967
40068497	FAST kinase domain-containing protein 3 [Homo sapiens]	36.68	2.72	1	2	2	2	2.36044e+07	662	75.6406	8.29443
34147676	mTERF domain-containing protein 1, mitochondrial precursor [Homo sapiens]	36.54	6.71	1	2	2	2	2.20314e+07	417	47.9412	8.52881
67189747	60S ribosomal protein L6 [Homo sapiens]	36.5371	9.03	1	2	2	2	5.32137e+07	288	32.7076	10.5796
221219056	dnaJ homolog subfamily C member 7 isoform 2 [Homo sapiens]	36.48	2.97	2	1	1	1	9.61231e+06	438	50.0648	8.11865
231573214	E3 ubiquitin-protein ligase listerin [Homo sapiens]	36.44	0.72	1	1	1	1		1812	205.046	6.52197
13129068	nucleolar complex protein 4 homolog [Homo sapiens]	36.38	2.33	1	1	1	1	9.89072e+06	516	58.4307	7.48877
261278315	U3 small nucleolar RNA-associated protein 14 homolog A isoform 2 [Homo sapiens]	36.36	1.53	2	1	1	1	1.71302e+07	719	81.9549	7.85498
4758768	NADH dehydrogenase [ubiquinone] 1 alpha subcomplex subunit 10, mitochondrial precursor [Homo sapiens]	36.25	6.2	1	1	1	1	22159422	355	40.7249	8.48486
385251411	histidine ammonia-lyase isoform 3 [Homo sapiens]	35.96	1.69	2	1	1	2	1.65058e+07	591	64.8468	7.09326
21359965	cleft lip and palate transmembrane protein 1-like protein [Homo sapiens]	35.65	2.97	1	1	1	1	3.71856e+07	538	62.189	8.55811
110815813	ankyrin repeat and FYVE domain-containing protein 1 isoform 1 [Homo sapiens]	35.5474	1.71	2	2	2	2	1.17742e+07	1170	128.405	6.1001
264681556	WD repeat-containing protein 26 isoform b [Homo sapiens]	35.5	1.4	2	1	1	1	7.83048e+06	645	70.4157	6.15088
40217847	U5 small nuclear ribonucleoprotein 200 kDa helicase [Homo sapiens]	35.28	2.39	1	4	4	4	1.84812e+07	2136	244.353	6.06201
262073092	histone deacetylase 8 isoform 3 [Homo sapiens]	35.28	7.42	3	1	1	1	1.39589e+07	256	28.3347	5.16064
23618867	sideroflexin-1 [Homo sapiens]	35.21	4.04	1	1	1	1	2.4747e+07	322	35.5963	9.0708
148596949	nucleolar and coiled-body phosphoprotein 1 [Homo sapiens]	35.1	1.57	1	1	1	1	7.70553e+06	699	73.5596	9.46631
41406097	segment polarity protein dishevelled homolog DVL-3 [Homo sapiens]	34.98	3.07	2	2	2	3	8.88577e+06	716	78.0059	6.65381
51173724	bystin [Homo sapiens]	34.94	1.83	1	1	1	1	12307523	437	49.57	8.11865
186928847	cirhin [Homo sapiens]	34.88	6.27	1	3	3	4	2.07796e+07	686	76.8414	8.85107
14043022	methionine--tRNA ligase, cytoplasmic [Homo sapiens]	34.77	3	1	2	2	2	1.28056e+07	900	101.052	6.16357
190194386	transmembrane 9 superfamily member 3 precursor [Homo sapiens]	34.76	4.41	1	1	1	1	1.81716e+07	589	67.8431	7.21045
4506691	40S ribosomal protein S16 [Homo sapiens]	34.6329	14.38	1	2	2	2	3.10914e+07	146	16.435	10.2134
37595752	lamin-B receptor [Homo sapiens]	34.49	3.09	1	2	2	2	2.20322e+07	615	70.658	9.36377
73808090	zinc finger protein 207 isoform b [Homo sapiens]	34.4	1.51	3	1	1	1	194570997	463	49.6597	9.1001
157426877	RNA 3'-terminal phosphate cyclase-like protein [Homo sapiens]	34.26	2.14	1	1	1	1	1.1956e+07	373	40.8166	9.26123
116812586	condensin-2 complex subunit G2 [Homo sapiens]	34.01	2.54	1	2	2	2	1.24809e+07	1143	130.876	6.87354
387527993	protein OS-9 isoform 8 precursor [Homo sapiens]	33.99	3.9	8	1	1	1	717793	538	60.8092	4.76709
30410794	proteasome activator complex subunit 3 isoform 1 [Homo sapiens]	33.78	5.91	3	1	1	1		254	29.4876	5.94775
40217823	SLIT and NTRK-like protein 5 precursor [Homo sapiens]	33.76	1.77	1	1	1	1	5.90608e+06	958	107.418	6.94678
190014586	PC4 and SFRS1-interacting protein isoform 1 [Homo sapiens]	33.74	9.01	2	2	2	2	8.55988e+06	333	37.7022	9.17334
397137998	PREDICTED: importin-13 [Homo sapiens]	33.59	1.58	2	1	1	1	2.25045e+07	824	92.3383	5.05908
38788372	intron-binding protein aquarius [Homo sapiens]	33.4	0.88	1	1	1	1	1.22141e+06	1485	171.186	6.3667
60302912	integral membrane protein 2C isoform 3 [Homo sapiens]	33.33	15	3	2	2	3	1.84014e+07	220	24.9398	7.38623
91199540	dihydrolipoyl dehydrogenase, mitochondrial precursor [Homo sapiens]	33.24	6.48	1	2	2	2	4.86784e+07	509	54.143	7.85498
511630715	dolichyl-diphosphooligosaccharide--protein glycosyltransferase subunit STT3A isoform a [Homo sapiens]	33.22	5.11	2	3	3	3	2.1247e+07	705	80.4768	8.07471
4506489	replication factor C subunit 3 isoform 1 [Homo sapiens]	33.19	9.83	2	3	3	4	1.73087e+07	356	40.5299	8.33838
5453994	double-strand-break repair protein rad21 homolog [Homo sapiens]	33.14	3.65	1	1	1	1		631	71.6447	4.65283
7661556	probable tRNA pseudouridine synthase 2 [Homo sapiens]	33.06	3.63	1	1	1	1	6.58333e+06	331	36.6713	8.98291
155030216	sister chromatid cohesion protein PDS5 homolog A isoform 1 [Homo sapiens]	32.84	1.2	1	1	1	1	1.81297e+07	1337	150.734	7.91357
102469034	tyrosine-protein kinase JAK1 [Homo sapiens]	32.71	2.69	2	3	3	3	3.09378e+07	1154	133.191	7.54736
62912457	delta-1-pyrroline-5-carboxylate synthase isoform 2 [Homo sapiens]	32.67	9.21	2	5	5	6	1.92025e+07	793	87.0344	7.12256
55953087	nucleolar GTP-binding protein 1 [Homo sapiens]	32.65	2.05	1	1	1	1	1.61001e+07	634	73.9178	9.49561
48762926	periodic tryptophan protein 2 homolog [Homo sapiens]	32.47	3.48	1	2	2	2	1.7139e+07	919	102.387	6.15088
40789249	aspartate--tRNA ligase, mitochondrial [Homo sapiens]	32.3	7.6	1	4	4	4	2.64997e+07	645	73.5161	8.01611
222352151	poly(rC)-binding protein 1 [Homo sapiens]	32.11	3.65	1	1	1	1	46575482	356	37.4739	7.09326
118498359	ribosomal L1 domain-containing protein 1 [Homo sapiens]	32.06	3.67	1	2	2	2	2.38028e+07	490	54.9389	10.1255
18379334	RNA-binding protein with serine-rich domain 1 [Homo sapiens]	31.87	3.93	1	1	1	2	16982436	305	34.1877	11.8394
61097912	nucleolar MIF4G domain-containing protein 1 [Homo sapiens]	31.67	1.28	1	1	1	1	1.41734e+07	860	96.1976	8.104
24430151	26S protease regulatory subunit 4 [Homo sapiens]	31.63	5.91	1	2	2	2	2.09251e+07	440	49.1537	6.21436
4759068	protein SCO1 homolog, mitochondrial [Homo sapiens]	31.2533	11.96	1	2	2	3	1.05171e+08	301	33.7925	8.88037
82659089	double-stranded RNA-binding protein Staufen homolog 1 isoform a [Homo sapiens]	31.22	1.81	3	1	1	1	4.40178e+06	496	54.8996	9.51025
5803023	vesicular integral-membrane protein VIP36 precursor [Homo sapiens]	30.96	5.34	1	1	1	1	1.27082e+07	356	40.2031	6.94678
6005942	transitional endoplasmic reticulum ATPase [Homo sapiens]	30.9	3.23	1	2	2	2	9.13743e+06	806	89.2657	5.26221
40807357	long-chain fatty acid transport protein 4 [Homo sapiens]	30.88	6.38	1	4	4	4	2.29479e+07	643	72.0181	8.47021
34485722	importin subunit alpha-3 [Homo sapiens]	30.82	1.92	1	1	1	1	1.57661e+06	521	57.7748	4.94482
5453998	importin-7 [Homo sapiens]	30.71	1.45	1	1	1	1	6.82384e+06	1038	119.44	4.81787
91208426	pre-mRNA-processing-splicing factor 8 [Homo sapiens]	30.6133	2.1	1	3	3	3	1.67074e+07	2335	273.427	8.83643
148727341	serine-threonine kinase receptor-associated protein [Homo sapiens]	30.43	3.14	1	1	1	1	6.11242e+06	350	38.414	5.12256
4504327	trifunctional enzyme subunit beta, mitochondrial precursor [Homo sapiens]	30.33	2.74	1	1	1	1	2.87137e+07	474	51.2615	9.40771
194306569	replication factor C subunit 5 isoform 3 [Homo sapiens]	30.2838	14.12	4	2	2	2	1.14122e+07	255	28.8281	6.55127
5729982	DNA polymerase eta [Homo sapiens]	30.28	0.98	1	1	1	1	9.82936e+06	713	78.3637	8.44092
259906024	apoptotic chromatin condensation inducer in the nucleus isoform 5 [Homo sapiens]	30.18	1.2	5	1	1	1	1.22236e+07	583	67.5255	7.59131
45827798	serine/threonine-protein phosphatase PP1-alpha catalytic subunit isoform 2 [Homo sapiens]	29.99	8.74	6	2	2	2	1.77529e+07	286	32.5741	6.1001
30581135	structural maintenance of chromosomes protein 1A [Homo sapiens]	29.97	0.73	1	1	1	1	1.42309e+07	1233	143.144	7.63525
156416003	succinate dehydrogenase [ubiquinone] flavoprotein subunit, mitochondrial [Homo sapiens]	29.95	1.66	1	1	1	1	1.18777e+07	664	72.6453	7.38623
11527402	integral membrane protein 2B [Homo sapiens]	29.93	4.89	1	1	1	2	41693571	266	30.3184	5.13525
300934787	protein wntless homolog isoform 3 [Homo sapiens]	29.92	1.56	3	1	1	1	1.10469e+07	450	51.5363	7.26904
67944630	60S ribosomal protein L9 [Homo sapiens]	29.9	5.73	1	1	1	1	16756136	192	21.8498	9.94971
284507298	ornithine aminotransferase, mitochondrial isoform 2 [Homo sapiens]	29.85	9.3	2	2	2	2	2.781e+07	301	32.8321	5.32568
95113664	leucine-rich repeat-containing protein 1 [Homo sapiens]	29.83	2.48	3	1	1	1	1.06487e+07	524	59.2049	5.021
386869374	26S proteasome non-ATPase regulatory subunit 9 isoform 2 [Homo sapiens]	29.77	8.47	2	1	1	1	862014	118	13.0447	5.84619
4885545	pyruvate dehydrogenase kinase, isozyme 3 isoform 2 precursor [Homo sapiens]	29.36	3.69	2	1	1	1	2.4232e+07	406	46.9091	8.36768
66773040	presqualene diphosphate phosphatase [Homo sapiens]	29.24	3.39	1	1	1	1		295	32.1728	9.99365
4503895	galactokinase [Homo sapiens]	28.99	5.36	1	2	2	2	1.65657e+07	392	42.2456	6.45557
194239729	elongation factor 1-delta isoform 4 [Homo sapiens]	28.92	3.5	3	1	1	1	2.07215e+07	257	28.5404	4.91943
256223453	probable ATP-dependent RNA helicase DDX20 [Homo sapiens]	28.73	1.82	1	1	1	1	16861035	824	92.1825	6.94678
11141903	FAST kinase domain-containing protein 5 [Homo sapiens]	28.7	7.59	1	4	4	4	2.6433e+07	764	86.5186	8.1333
11968182	40S ribosomal protein S18 [Homo sapiens]	28.52	5.92	1	1	1	1	6342577	152	17.7079	10.9897
118582269	serine/arginine-rich splicing factor 1 isoform 2 [Homo sapiens]	28.4267	21.39	2	4	4	6	3.33801e+07	201	22.446	7.94287
108773810	leucine--tRNA ligase, cytoplasmic [Homo sapiens]	28.29	1.19	1	1	1	1	5.40679e+06	1176	134.379	7.29834
88501736	dnaJ homolog subfamily B member 2 isoform a [Homo sapiens]	28.24	7.94	3	1	2	2	1.50345e+07	277	30.5498	5.10986
66529396	serum paraoxonase/arylesterase 2 isoform 2 [Homo sapiens]	28.19	4.68	2	1	1	1	2.40944e+07	342	37.9566	5.71924
17136148	V-type proton ATPase subunit S1 precursor [Homo sapiens]	27.82	2.34	1	1	1	1		470	51.9926	6.13818
4503817	3-ketodihydrosphingosine reductase precursor [Homo sapiens]	27.8	3.31	1	1	1	1	8.8476e+06	332	36.1636	7.12256
21359867	cytochrome c1, heme protein, mitochondrial [Homo sapiens]	27.76	8.62	1	2	2	2	2.5938e+07	325	35.367	8.99756
148886654	sushi, von Willebrand factor type A, EGF and pentraxin domain-containing protein 1 precursor [Homo sapiens]	27.6	0.36	1	1	1	1	84134663	3571	389.912	5.50342
4557233	short-chain specific acyl-CoA dehydrogenase, mitochondrial precursor [Homo sapiens]	27.58	2.91	1	1	1	2	4.53573e+06	412	44.2688	7.98682
17921987	cytochrome c oxidase assembly protein COX15 homolog isoform 2 [Homo sapiens]	27.56	2.84	2	1	1	1	2.86682e+07	388	43.8071	9.64209
166795297	cytoplasmic dynein 1 light intermediate chain 1 [Homo sapiens]	27.39	2.29	1	1	1	1	12244250	523	56.544	6.41748
21703367	GTP-binding protein Di-Ras2 [Homo sapiens]	27.29	5.53	1	1	1	3	2.50721e+08	199	22.4706	8.76318
38149981	U2 small nuclear ribonucleoprotein B'' [Homo sapiens]	27.28	3.56	2	1	1	2	1.04874e+07	225	25.4701	9.71533
300116164	origin recognition complex subunit 4 isoform 2 [Homo sapiens]	27.15	2.56	3	1	1	1	6.80319e+06	352	40.844	6.53662
171906582	coiled-coil domain-containing protein 47 precursor [Homo sapiens]	27.11	2.07	1	1	1	1	10163234	483	55.8383	4.86865
19923748	dihydrolipoyllysine-residue succinyltransferase component of 2-oxoglutarate dehydrogenase complex, mitochondrial isoform 1 precursor [Homo sapiens]	26.75	1.77	1	1	1	1	4.86749e+07	453	48.7245	8.95361
24307961	TELO2-interacting protein 1 homolog [Homo sapiens]	26.55	1.29	1	1	1	1	8.11823e+06	1089	121.992	5.97314
194306642	dnaJ homolog subfamily B member 12 [Homo sapiens]	26.47	2.44	1	1	1	1	4.38157e+06	409	45.4618	9.36377
11641289	dimethyladenosine transferase 2, mitochondrial [Homo sapiens]	25.91	11.11	1	4	4	4	2.52534e+07	396	45.3198	9.18799
21361657	protein disulfide-isomerase A3 precursor [Homo sapiens]	25.85	6.73	1	2	2	2	23350068	505	56.7468	6.354
33946291	lysophosphatidylcholine acyltransferase 1 [Homo sapiens]	25.83	3.37	1	2	2	3	2.36753e+07	534	59.1134	6.02393
169404009	translocon-associated protein subunit alpha precursor [Homo sapiens]	25.67	6.64	1	2	2	2	5.73243e+07	286	32.2153	4.48779
21536286	creatine kinase B-type [Homo sapiens]	25.53	2.62	1	1	1	1	14776202	381	42.6173	5.59229
218749883	endoplasmic reticulum mannosyl-oligosaccharide 1,2-alpha-mannosidase [Homo sapiens]	25.53	2.72	1	1	1	1	1.09436e+07	699	79.5298	7.72314
4505773	prohibitin [Homo sapiens]	25.26	12.87	1	3	3	3	4.9065e+07	272	29.7859	5.75732
73486658	aspartate aminotransferase, mitochondrial precursor [Homo sapiens]	24.87	5.35	1	1	1	1	17716493	430	47.4873	9.01221
20806097	nucleolar complex protein 3 homolog [Homo sapiens]	24.7109	4.5	1	2	2	3	2.00833e+07	800	92.4896	9.17334
342672053	pescadillo homolog isoform 2 [Homo sapiens]	24.63	1.54	2	1	1	1	9.75864e+06	583	67.4138	7.53271
4503363	dolichol-phosphate mannosyltransferase [Homo sapiens]	24.52	8.46	1	1	1	1	2.4784e+07	260	29.6158	9.56885
78000156	translation initiation factor eIF-2B subunit delta isoform 3 [Homo sapiens]	24.31	6.9	3	2	2	2	2.43715e+07	522	57.4223	9.37842
119395742	integrin alpha-6 isoform b precursor [Homo sapiens]	24.21	0.75	2	1	1	1	3.47105e+07	1073	119.402	6.771
20070197	dolichyl-diphosphooligosaccharide--protein glycosyltransferase 48 kDa subunit precursor [Homo sapiens]	24.2033	12.72	1	4	4	5	3.1707e+07	456	50.6699	6.40479
4503301	2,4-dienoyl-CoA reductase, mitochondrial precursor [Homo sapiens]	24.18	2.99	1	1	1	1	1.78634e+07	335	36.0448	9.27588
25777615	26S proteasome non-ATPase regulatory subunit 7 [Homo sapiens]	24.17	5.25	1	1	1	1	1.42993e+07	324	37.0025	6.771
195963412	TGF-beta receptor type-1 isoform 2 precursor [Homo sapiens]	24.07	4.93	8	2	2	2	27168447	426	47.6592	7.97217
13375618	delta(24)-sterol reductase precursor [Homo sapiens]	23.72	3.1	1	1	1	1	3.81351e+07	516	60.062	8.1626
50959176	endoplasmic reticulum-Golgi intermediate compartment protein 2 [Homo sapiens]	23.71	2.39	1	1	1	1		377	42.5215	6.771
7661672	polymerase delta-interacting protein 2 [Homo sapiens]	23.46	3.26	1	1	1	1	1.34129e+07	368	42.0072	8.63135
193794814	fructose-bisphosphate aldolase A isoform 1 [Homo sapiens]	23.45	7.14	2	2	2	2	1.72737e+07	364	39.3953	8.08936
12232389	methyltransferase-like protein 17, mitochondrial isoform 2 precursor [Homo sapiens]	23.38	2.19	2	1	1	1		456	50.7013	9.33447
156713442	proteasome subunit alpha type-4 isoform 1 [Homo sapiens]	23.38	6.9	2	2	2	2	2.08515e+07	261	29.4652	7.72314
122939157	gem-associated protein 4 [Homo sapiens]	23.28	4.06	1	3	3	3	1.42957e+07	1058	119.96	6.03662
27734709	nodal modulator 2 isoform 2 precursor [Homo sapiens]	23.13	0.9	4	1	1	1	1.06201e+06	1222	134.107	5.75732
11067747	cell division cycle 5-like protein [Homo sapiens]	23.04	1	1	1	1	1	1.0533e+07	802	92.1937	8.17725
21040371	ATP-dependent RNA helicase DDX39A [Homo sapiens]	23.04	8.67	2	4	4	6	3.04493e+07	427	49.098	5.68115
343887347	CD2 antigen cytoplasmic tail-binding protein 2 [Homo sapiens]	23.01	5.28	1	1	1	1	1.2999e+06	341	37.6232	4.61475
57634534	nuclear pore complex protein Nup205 [Homo sapiens]	22.96	1.19	1	2	2	2	1.01229e+07	2012	227.775	6.21436
5729770	tripeptidyl-peptidase 1 preproprotein [Homo sapiens]	22.68	2.49	1	1	1	1	1.48095e+07	563	61.2096	6.48096
166795299	solute carrier family 2, facilitated glucose transporter member 1 [Homo sapiens]	22.47	2.03	1	1	1	1	9.36727e+06	492	54.0485	8.71924
59850812	uromodulin precursor [Homo sapiens]	22.39	1.09	1	1	1	1	9.29945e+06	640	69.7144	5.23682
157388991	solute carrier family 25 member 36 isoform b [Homo sapiens]	22.17	4.19	3	1	1	1	3.22804e+07	310	34.1315	8.73389
40217805	polynucleotide 5'-hydroxyl-kinase NOL9 [Homo sapiens]	21.85	6.27	1	2	2	2	14019818	702	79.2262	9.15869
163644321	cytochrome b-c1 complex subunit Rieske, mitochondrial [Homo sapiens]	21.79	2.92	1	1	1	1	3.96517e+06	274	29.6494	8.32373
21735566	mitogen-activated protein kinase kinase kinase 7 isoform D [Homo sapiens]	21.67	3.46	4	1	1	1		491	53.7054	6.68311
117938254	bcl-2-associated transcription factor 1 isoform 3 [Homo sapiens]	21.62	3.88	3	2	2	3	7.32204e+07	747	85.8859	10.4038
5453555	GTP-binding nuclear protein Ran [Homo sapiens]	21.32	4.63	1	1	1	1	5.32466e+06	216	24.4076	7.48877
145309313	polypeptide N-acetylgalactosaminyltransferase 13 [Homo sapiens]	20.88	2.34	2	1	1	1	10958039	556	64.0091	6.82959
39930469	ribosome production factor 2 homolog [Homo sapiens]	20.8	2.61	1	1	1	1	1.00365e+07	306	35.5602	9.99365
156630992	OTU domain-containing protein 4 isoform 3 [Homo sapiens]	20.59	2.19	1	1	1	1	17442170	1049	117.009	6.66846
14141195	stromal cell-derived factor 2 precursor [Homo sapiens]	20.31	10.9	1	1	1	1	1.70732e+07	211	23.0114	7.32764
388240808	structural maintenance of chromosomes protein 2 [Homo sapiens]	19.97	2.51	1	2	2	2	1.7832e+07	1197	135.572	8.42627
33469966	sec1 family domain-containing protein 1 isoform a [Homo sapiens]	19.82	4.67	3	2	2	3	9.62026e+06	642	72.3341	6.26514
148529014	DNA damage-binding protein 1 [Homo sapiens]	19.42	1.67	1	1	1	1	3.81253e+07	1140	126.887	5.26221
256000760	protein odr-4 homolog isoform 3 [Homo sapiens]	19.35	5.69	3	2	2	2	1.83275e+07	422	47.5628	5.80811
4557663	immunoglobulin-binding protein 1 [Homo sapiens]	18.88	6.49	1	1	1	1	6.91657e+06	339	39.1975	5.37646
339882741	HLA class I histocompatibility antigen, Cw-1 alpha chain precursor [Homo sapiens]	18.49	7.38	4	2	2	2	5.54964e+06	366	40.6849	5.87158
62460635	transmembrane 9 superfamily member 1 isoform b precursor [Homo sapiens]	18.29	2.45	2	1	1	1		489	55.2154	7.06396
13236559	multiple myeloma tumor-associated protein 2 [Homo sapiens]	18.06	3.8	1	1	1	1	4015794	263	29.3939	10.0229
33286418	pyruvate kinase isozymes M1/M2 isoform a [Homo sapiens]	17.68	10.36	8	4	4	4	35367361	531	57.9	7.84033
406719590	ER membrane protein complex subunit 1 isoform 4 precursor [Homo sapiens]	17.48	1.03	4	1	1	1	301124	971	109.352	7.92822
4505255	RNA-binding protein Musashi homolog 1 [Homo sapiens]	17.41	4.7	1	1	1	1	2.46885e+07	362	39.0993	7.85498
31982936	sphingosine-1-phosphate lyase 1 [Homo sapiens]	17.33	4.75	1	2	2	2	1.15832e+07	568	63.4827	9.15869
18860831	dynamin-like 120 kDa protein, mitochondrial isoform 2 [Homo sapiens]	17.11	3.46	8	2	2	2	14463000	924	107.501	7.98682
5031981	26S proteasome non-ATPase regulatory subunit 14 [Homo sapiens]	0	2.26	1	1	1	1	1.15452e+07	310	34.5546	6.52197
14141193	40S ribosomal protein S9 [Homo sapiens]	0	4.64	1	1	1	1	14592790	194	22.5776	10.6528
4503521	eukaryotic translation initiation factor 3 subunit E [Homo sapiens]	0	2.25	1	1	1	1	7.82508e+06	445	52.1874	6.03662
4758302	enhancer of rudimentary homolog [Homo sapiens]	0	10.58	1	1	1	1	3.50371e+07	104	12.251	5.92236
71361682	nuclear mitotic apparatus protein 1 [Homo sapiens]	0	0.8	1	1	1	1	1.87145e+07	2115	238.115	5.78271
94721241	isoleucine--tRNA ligase, cytoplasmic [Homo sapiens]	0	0.63	1	1	1	1	1.65646e+07	1262	144.406	6.15088
12667788	myosin-9 [Homo sapiens]	0	1.02	1	1	1	1	1.04174e+07	1960	226.392	5.60498
14670392	tyrosine-protein kinase BAZ1B [Homo sapiens]	0	0.61	1	1	1	1		1483	170.796	8.48486
28827774	dual specificity tyrosine-phosphorylation-regulated kinase 4 [Homo sapiens]	0	2.31	1	1	1	1	114366710	520	59.5707	8.89502
224994205	wolframin [Homo sapiens]	0	0.9	1	1	1	1	7.83343e+06	890	100.227	8.04541
197313667	cell division cycle 7-related protein kinase [Homo sapiens]	0	1.39	1	1	1	1	1.58917e+06	574	63.8477	8.73389
50658065	structural maintenance of chromosomes protein 4 [Homo sapiens]	0	0.7	1	1	1	1	3.8626e+07	1288	147.091	6.78564
459642365	dynein heavy chain 11, axonemal [Homo sapiens]	0	0.27	1	1	1	1	9.23028e+08	4516	520.038	6.44287
31317305	U3 small nucleolar ribonucleoprotein protein MPP10 [Homo sapiens]	0	2.79	1	1	1	1	1.23328e+07	681	78.8157	4.85596
66346693	protocadherin Fat 1 precursor [Homo sapiens]	0	0.24	1	1	1	1		4588	505.958	4.99561
126131104	fibrocystin isoform 2 precursor [Homo sapiens]	0	0.56	2	1	1	1	2.9195e+07	3396	371.418	6.30322
124256489	crooked neck-like protein 1 [Homo sapiens]	0	1.89	1	1	1	1	782989	848	100.389	8.00146
311893365	calpain-1 catalytic subunit [Homo sapiens]	0	1.4	1	1	1	1	6543981	714	81.8382	5.66846
88014625	spindle and kinetochore-associated protein 1 [Homo sapiens]	0	4.31	1	1	1	1		255	29.4654	7.12256
19115954	dynein heavy chain 5, axonemal [Homo sapiens]	0	0.69	1	1	1	2		4624	528.684	6.1001
333440451	CLIP-associating protein 2 isoform 2 [Homo sapiens]	0	0.85	2	1	1	1	1.40308e+06	1294	140.976	8.39697
40254924	leucine-rich repeat-containing protein 59 [Homo sapiens]	0	4.23	1	1	1	1	50973009	307	34.9089	9.56885
315259084	integrator complex subunit 7 isoform 4 [Homo sapiens]	0	1.53	4	1	1	1	1.61169e+08	913	101.054	7.79639
404501455	zinc finger protein 512 isoform d [Homo sapiens]	0	3.9	4	1	1	1	626312	462	53.0873	9.59814
38454194	gamma-tubulin complex component 4 [Homo sapiens]	0	4.95	1	2	2	2	9.77162e+06	666	75.9703	6.65381
15011916	H/ACA ribonucleoprotein complex subunit 1 [Homo sapiens]	0	4.15	1	1	1	1	1.70009e+07	217	22.3342	10.9165
205277354	CUB and sushi domain-containing protein 3 isoform 3 [Homo sapiens]	0	0.82	3	1	1	1		3538	387.08	5.84619
324021683	glucocorticoid receptor isoform alpha-D3 [Homo sapiens]	0	7.47	11	1	1	1	1.25618e+07	442	49.77	8.41162
199559954	coiled-coil domain-containing protein 78 [Homo sapiens]	0	2.51	1	1	1	1	11227907	438	48.4918	8.1626
40254992	carbonyl reductase family member 4 [Homo sapiens]	0	6.33	1	1	1	1	1.54008e+07	237	25.2854	9.33447
115529451	nucleolar transcription factor 1 isoform b [Homo sapiens]	0	1.65	2	1	1	1	9.76673e+06	727	84.8838	5.5542
122937436	tetratricopeptide repeat protein 39A isoform 2 [Homo sapiens]	0	3.11	2	1	1	2		578	66.1092	7.15186
194097350	alpha-actinin-1 isoform a [Homo sapiens]	0	1.75	1	1	1	1	1.35124e+07	914	105.502	5.41455
306966132	spectrin alpha chain, non-erythrocytic 1 isoform 3 [Homo sapiens]	0	0.77	3	1	1	1	1.76232e+07	2452	282.108	5.33838
4826998	splicing factor, proline- and glutamine-rich [Homo sapiens]	0	2.4	1	1	1	1	7.19739e+07	707	76.1016	9.43701
403501448	obscurin isoform a [Homo sapiens]	0	0.14	3	1	1	1	1.01027e+08	6620	721.095	5.74463
4501859	short/branched chain specific acyl-CoA dehydrogenase, mitochondrial precursor [Homo sapiens]	0	5.09	1	1	1	1	3.02921e+07	432	47.4553	6.99072
4505463	contactin-associated protein 1 precursor [Homo sapiens]	0	1.01	1	1	1	1	20572191	1384	156.167	7.04932
4885399	structural maintenance of chromosomes protein 3 [Homo sapiens]	0	1.64	1	1	1	1	11670831	1217	141.454	7.18115
41872631	fatty acid synthase [Homo sapiens]	0	0.52	1	1	1	1	7.85502e+06	2511	273.254	6.44287
7657581	calcium-binding mitochondrial carrier protein Aralar2 isoform 2 [Homo sapiens]	0	6.52	3	3	3	3	23699412	675	74.1286	8.6167
53831995	splicing factor 3A subunit 1 isoform 2 [Homo sapiens]	0	0.96	2	1	1	1		728	81.6268	5.33838
312836806	adenylate kinase 2, mitochondrial isoform c [Homo sapiens]	0	7.14	3	1	1	1	58367182	224	24.6327	6.69775
499590378	chloride channel CLIC-like protein 1 isoform 4 precursor [Homo sapiens]	0	8.2	4	1	1	1	659097	366	39.8129	5.74463
221316689	CTP synthase 2 [Homo sapiens]	0	1.37	1	1	1	1	212134124	586	65.6358	6.90283
158937236	puromycin-sensitive aminopeptidase [Homo sapiens]	0	1.41	1	1	1	1	2.65342e+07	919	103.211	5.71924
21071032	probable ATP-dependent RNA helicase DDX41 [Homo sapiens]	0	2.09	1	1	1	1	5.76747e+06	622	69.793	6.84424
410170818	PREDICTED: double homeobox protein 4-like [Homo sapiens]	0	1.77	1	1	1	1	15678903	565	59.4793	8.49951
19718759	myoferlin isoform b [Homo sapiens]	0	0.54	2	1	1	1		2048	233.329	6.21436
62988361	absent in melanoma 1 protein [Homo sapiens]	0	0.46	1	1	1	1		1723	188.5	5.89697
18644728	nucleolar protein 6 alpha isoform [Homo sapiens]	0	1.31	1	1	1	1	1.7192e+07	1146	127.513	7.63525
116174778	centrosome and spindle pole-associated protein 1 [Homo sapiens]	0	1.15	1	1	1	1	143859936	1221	141.736	6.60986
347446678	putative RNA-binding protein Luc7-like 2 isoform 3 [Homo sapiens]	0	2.31	4	1	1	1	1.23901e+07	389	46.2006	10.0522
4505205	stromelysin-2 preproprotein [Homo sapiens]	0	1.47	1	1	1	1		476	54.1168	5.79541
38327552	ras GTPase-activating protein-binding protein 1 [Homo sapiens]	0	3.22	1	1	1	1	1.15527e+07	466	52.1321	5.51611
6681764	NADH dehydrogenase [ubiquinone] 1 alpha subcomplex subunit 9, mitochondrial precursor [Homo sapiens]	0	5.31	1	1	1	1	32302619	377	42.4826	9.80322
55741675	UPF0469 protein KIAA0907 [Homo sapiens]	0	1.63	1	1	1	1	34077037	614	64.8049	8.73389
31542634	filamin-A-interacting protein 1 [Homo sapiens]	0	0.74	1	1	1	1	4.03447e+06	1213	138.024	8.32373
76150625	putative ribosomal RNA methyltransferase NOP2 isoform 1 [Homo sapiens]	0	5.69	4	4	4	4	1.8907e+07	808	88.9189	9.23193
219802857	transmembrane protein 106C isoform b [Homo sapiens]	0	7.36	2	1	1	1	121133421	231	25.7721	6.771
410173224	PREDICTED: eukaryotic translation initiation factor 3 subunit C [Homo sapiens]	0	2.53	3	1	1	1	6.05742e+06	396	45.5227	7.57666
94721354	bifunctional methylenetetrahydrofolate dehydrogenase/cyclohydrolase, mitochondrial precursor [Homo sapiens]	0	6.57	1	1	1	1	1.60945e+07	350	37.8712	8.73389
388454220	CCR4-NOT transcription complex subunit 1 isoform c [Homo sapiens]	0	0.42	2	1	1	1	1.89002e+07	2371	266.211	7.04932
221136939	U4/U6 small nuclear ribonucleoprotein Prp31 [Homo sapiens]	0	5.61	1	2	2	2	2.94003e+07	499	55.4214	5.78271
40556376	putative oxidoreductase GLYR1 [Homo sapiens]	0	3.07	1	1	1	1	11535279	553	60.509	9.17334
112420977	cullin-associated NEDD8-dissociated protein 2 isoform 2 [Homo sapiens]	0	1.97	2	1	1	1	1.8609e+07	1119	122.586	5.87158
310115365	PREDICTED: protein FAM115A-like [Homo sapiens]	0	1.83	4	1	1	1	9.73616e+06	492	53.6386	6.45557
110347443	TATA element modulatory factor [Homo sapiens]	0	0.73	1	1	1	1	9.24172e+06	1093	122.767	4.91943
4504517	heat shock protein beta-1 [Homo sapiens]	0	8.29	1	1	1	1	1.89403e+07	205	22.7685	6.40479
51093861	caspase recruitment domain-containing protein 10 [Homo sapiens]	0	0.68	1	1	1	1	6.64949e+07	1032	115.859	5.94775
157389009	uncharacterized protein C12orf60 [Homo sapiens]	0	6.12	1	1	1	2	718361999	245	27.6082	7.95752
154800443	sodium-dependent phosphate transport protein 1 [Homo sapiens]	0	4.93	1	1	1	1		467	51.0977	8.55811
262263420	leucine-, glutamate- and lysine-rich protein 1 isoform 1 [Homo sapiens]	0	1.01	1	1	1	1	1.36562e+08	692	81.1783	7.84033
258613943	aspartyl/asparaginyl beta-hydroxylase isoform f [Homo sapiens]	0	1.92	2	1	1	1	586890	729	83.2162	4.91943
93277076	threonylcarbamoyladenosine tRNA methylthiotransferase [Homo sapiens]	0	1.73	1	1	1	1	9874202	579	65.0701	7.45947
72534670	phospholipase A-2-activating protein [Homo sapiens]	0	2.89	1	1	1	1	12312251	795	87.1014	6.3667
203098816	pyruvate dehydrogenase protein X component, mitochondrial isoform 2 [Homo sapiens]	0	5.35	3	2	2	2	2.39985e+07	486	51.4282	6.34131
23510421	tumor necrosis factor receptor superfamily member 6 isoform 2 precursor [Homo sapiens]	0	2.87	2	1	1	1	2.67814e+07	314	35.3637	7.86963
116805327	methylcrotonoyl-CoA carboxylase subunit alpha, mitochondrial precursor [Homo sapiens]	0	1.1	1	1	1	3	39237735	725	80.4219	7.78174
197927448	WD repeat-containing protein 6 [Homo sapiens]	0	1.22	1	1	1	1	12484428	1151	124.921	6.91748
214010212	coatomer subunit delta isoform 2 [Homo sapiens]	0	2.6	2	1	1	1	1.5398e+07	423	47.1748	5.59229
294774574	serine/threonine-protein phosphatase 2A 65 kDa regulatory subunit A beta isoform isoform d [Homo sapiens]	0	3.6	4	1	1	1	1.09175e+07	556	61.2749	4.93213
499589599	neutral alpha-glucosidase AB isoform 5 [Homo sapiens]	0	2.53	5	1	1	1	1.64175e+07	830	93.9207	5.8208
5730102	short transient receptor potential channel 6 [Homo sapiens]	0	0.97	1	1	1	1	28045172	931	106.258	6.66846
86198310	mitochondrial carnitine/acylcarnitine carrier protein CACL [Homo sapiens]	0	2.64	1	1	1	2	3.16594e+07	303	32.0418	8.74854
86991440	serine/arginine-rich splicing factor 5 [Homo sapiens]	0	3.31	3	1	1	1	8.56291e+06	272	31.2453	11.5903
45439306	aspartate--tRNA ligase, cytoplasmic [Homo sapiens]	0	2.99	1	1	1	1	26362220	501	57.1	6.55127
5803165	protein transport protein Sec61 subunit beta [Homo sapiens]	0	10.42	1	1	1	1	3.16437e+07	96	9.9681	11.561
372622373	serine/threonine-protein kinase 3 isoform 2 [Homo sapiens]	0	2.7	1	1	1	2	47058116	519	59.4235	5.24951
4503595	eosinophil peroxidase preproprotein [Homo sapiens]	0	5.17	1	1	1	1		715	80.9891	10.2866
62460637	importin-4 [Homo sapiens]	0	1.02	1	1	1	1	1.24114e+07	1081	118.64	4.95752
40807471	transcription termination factor 2 [Homo sapiens]	0	1.12	1	1	1	1	4.36893e+06	1162	129.508	8.36768
224593278	probable ATP-dependent RNA helicase DDX27 [Homo sapiens]	0	1.01	1	1	1	1	6.04596e+06	796	89.7792	9.27588
5453549	peroxiredoxin-4 precursor [Homo sapiens]	0	9.96	1	2	2	2	1.5721e+07	271	30.5208	6.29053
338797808	farnesyl pyrophosphate synthase isoform b [Homo sapiens]	0	3.4	2	1	1	1	1.42287e+07	353	40.5066	5.17334
22547195	sterol regulatory element-binding protein 1 isoform b [Homo sapiens]	0	0.61	2	1	1	1	2.48917e+07	1147	121.599	8.1333
5031875	lamin isoform C [Homo sapiens]	0	1.57	4	1	1	1	54690474	572	65.0956	6.84424
14719402	ribosome biogenesis regulatory protein homolog [Homo sapiens]	0	5.21	1	1	1	1	7.67908e+06	365	41.1682	10.6968
157743245	WD repeat-containing protein 43 [Homo sapiens]	0	2.22	1	1	1	1	2.88447e+07	677	74.8434	5.56689
4506411	ran GTPase-activating protein 1 [Homo sapiens]	0	1.7	1	1	1	1	8.61931e+06	587	63.5023	4.67822
375151597	60S ribosomal protein L10 isoform c [Homo sapiens]	0	6.18	3	1	1	1	1.36086e+07	178	20.4528	10.521
116812602	zinc finger protein 586 isoform b [Homo sapiens]	0	3.81	2	1	1	1	6.64949e+07	210	22.764	9.99365
49472841	A-kinase anchor protein 8-like [Homo sapiens]	0	2.01	1	1	1	1	1.02278e+07	646	71.6037	5.07178
109134349	coatomer subunit gamma-2 [Homo sapiens]	0	1.49	1	1	1	1	9.75923e+06	871	97.5596	5.80811
4507609	tumor necrosis factor ligand superfamily member 9 [Homo sapiens]	0	3.94	1	1	1	1	922423	254	26.608	7.02002
50511939	exosome complex component RRP40 isoform 2 [Homo sapiens]	0	9.15	2	1	1	1		164	17.237	9.27588
4557791	sialidase-1 precursor [Homo sapiens]	0	3.37	1	1	1	1	4.04966e+06	415	45.4386	5.88428
32171205	calcium uptake protein 3, mitochondrial [Homo sapiens]	0	1.51	1	1	1	1	8169763	530	60.6731	8.20654
15149476	arginine--tRNA ligase, cytoplasmic [Homo sapiens]	0	1.52	1	1	1	1	11018181	660	75.3309	6.68311
7705344	DNA polymerase kappa [Homo sapiens]	0	0.8	1	1	1	1	1.48953e+07	870	98.7459	8.1333
75677580	tubulin polyglutamylase TTLL13 [Homo sapiens]	0	3.05	1	1	1	1		459	53.1875	8.36768
190014578	phosphatidylinositide phosphatase SAC1 [Homo sapiens]	0	1.7	1	1	1	1	7.27441e+06	587	66.924	7.12256
44680114	proteasome assembly chaperone 1 isoform b [Homo sapiens]	0	5.99	3	1	1	1	1.5069e+07	267	30.2684	7.76709
41327776	probable ATP-dependent RNA helicase DDX47 isoform 2 [Homo sapiens]	0	2.46	2	1	1	1	7.83058e+06	406	45.141	9.24658
46852147	isoleucine--tRNA ligase, mitochondrial precursor [Homo sapiens]	0	1.09	1	1	1	1		1012	113.719	7.1958
260654089	brorin precursor [Homo sapiens]	0	10.77	1	1	1	1	25692784	325	35.2585	5.37646
169234787	KAT8 regulatory NSL complex subunit 3 [Homo sapiens]	0	4.78	1	1	1	1	136681766	878	93.1125	9.30518
118344456	U3 small nucleolar RNA-associated protein 18 homolog [Homo sapiens]	0	3.06	1	1	1	1	3.64417e+06	556	61.9644	8.76318
6005872	translocation protein SEC63 homolog [Homo sapiens]	0	1.18	1	1	1	1	9182605	760	87.9416	5.31299
332634850	voltage-dependent L-type calcium channel subunit beta-3 isoform 2 [Homo sapiens]	0	1.58	20	1	1	1	4.98685e+07	443	49.9842	6.44287
256773201	olfactory receptor 1L6 [Homo sapiens]	0	2.25	1	1	1	2	2.41664e+08	311	35.2223	9.26123
12408654	galactosylgalactosylxylosylprotein 3-beta-glucuronosyltransferase 3 [Homo sapiens]	0	2.69	1	1	1	1	1.09458e+07	335	37.0987	8.26514
321267511	protein NipSnap homolog 1 isoform 2 [Homo sapiens]	0	3.41	2	1	1	1	4601798	264	31.4448	9.11475
71040092	arfaptin-1 isoform 2 [Homo sapiens]	0	2.93	2	1	1	1	5.26774e+07	341	38.5749	6.55127
4502277	sodium/potassium-transporting ATPase subunit beta-1 [Homo sapiens]	0	4.62	1	1	1	1	4.7898e+07	303	35.0389	8.52881
238776833	THO complex subunit 4 [Homo sapiens]	0	4.17	1	1	1	1	2.56678e+07	264	27.5409	11.0483
90403592	phosphate-regulating neutral endopeptidase [Homo sapiens]	0	1.34	1	1	1	1	5189772704	749	86.419	8.76318
7657347	mitochondrial carrier homolog 2 [Homo sapiens]	0	5.28	1	1	1	1	16035531	303	33.3089	7.97217
307219252	doublecortin domain-containing protein 2 [Homo sapiens]	0	3.15	1	1	1	1		476	52.8019	6.12549
186928850	28S ribosomal protein S27, mitochondrial [Homo sapiens]	0	5.8	1	1	1	1	724741	414	47.5814	6.17627
215599015	H/ACA ribonucleoprotein complex subunit 4 isoform 2 [Homo sapiens]	0	3.93	2	1	1	1	4.64039e+07	509	56.9965	9.46631
47157322	protein kinase C beta type isoform 1 [Homo sapiens]	0	2.83	2	1	1	1	1.36388e+07	671	76.8191	7.00537
196114999	DNA-binding protein SATB1 isoform 1 [Homo sapiens]	0	3.28	2	1	1	2	7.25255e+07	763	85.9035	6.53662
261862352	serine hydroxymethyltransferase, mitochondrial isoform 3 [Homo sapiens]	0	2.28	3	1	1	1	12855960	483	53.4214	8.14795
4505807	phosphatidylinositol 4-kinase alpha isoform 2 [Homo sapiens]	0	1.64	2	1	1	1		854	96.9209	7.26904
8923179	F-box/LRR-repeat protein 12 [Homo sapiens]	0	3.68	1	1	1	1	1.5522e+07	326	37.0016	8.79248
110578649	VWFA and cache domain-containing protein 1 [Homo sapiens]	0	0.65	1	1	1	1	5.58007e+06	1223	136.624	6.55127
7669494	glutaryl-CoA dehydrogenase, mitochondrial isoform b precursor [Homo sapiens]	0	2.1	2	1	1	1	3.54227e+07	428	47.325	8.30908
259906440	zinc finger CCCH-type antiviral protein 1-like [Homo sapiens]	0	4.33	1	1	1	1	11441785	300	32.9405	8.1333
16306584	F-box/LRR-repeat protein 3 [Homo sapiens]	0	4.21	1	1	1	1	2.17259e+07	428	48.6757	6.88818
224809331	peptidyl-prolyl cis-trans isomerase FKBP5 isoform 2 [Homo sapiens]	0	3.73	2	1	1	1	1.16015e+07	268	30.0132	8.30908
295821207	cell division control protein 45 homolog isoform 3 [Homo sapiens]	0	3.27	3	1	1	1	1.34795e+07	520	60.206	5.80811
12597653	5'-nucleotidase domain-containing protein 2 isoform 2 [Homo sapiens]	0	3.65	2	2	2	2	4.87766e+06	520	60.6797	6.771
27734895	deleted in autism protein 1 isoform a precursor [Homo sapiens]	0	1.86	1	1	1	1		430	49.4505	8.52881
4759074	C-C motif chemokine 16 precursor [Homo sapiens]	0	18.33	1	1	1	4		120	13.5914	9.53955
78214522	60S ribosomal protein L38 [Homo sapiens]	0	18.57	1	1	1	1	1.52263e+07	70	8.21273	10.0962
289176994	phosphorylase b kinase regulatory subunit alpha, skeletal muscle isoform isoform 3 [Homo sapiens]	0	1.3	3	1	1	1	2.07921e+06	1151	129.306	5.96045
291084513	obscurin-like protein 1 isoform 3 precursor [Homo sapiens]	0	0.98	3	1	1	1	2.98099e+07	1025	113.202	5.65576
38570062	Golgi to ER traffic protein 4 homolog [Homo sapiens]	0	3.67	1	1	1	1	2.10432e+07	327	36.481	5.41455
4758304	protein disulfide-isomerase A4 precursor [Homo sapiens]	0	1.71	1	1	1	1	4.23773e+06	645	72.887	5.07178
238859599	RNA-binding protein 34 isoform 2 [Homo sapiens]	0	9.33	2	1	1	1	5.80502e+06	225	25.5615	9.68604
56549651	RNA-binding protein Nova-1 isoform 2 [Homo sapiens]	0	1.66	2	1	1	1	7.08288e+08	483	49.2227	8.52881
55769589	transmembrane protein 63B [Homo sapiens]	0	0.96	1	1	1	1		832	94.8961	7.40088
17017967	barttin [Homo sapiens]	0	3.75	1	1	1	1	6.87214e+07	320	35.1746	4.37354
33286446	opioid growth factor receptor [Homo sapiens]	0	2.22	1	1	1	1		677	73.2801	4.84326
31317295	calcium-activated potassium channel subunit beta-2 [Homo sapiens]	0	7.23	1	1	1	1	5.93228e+07	235	27.1115	8.38232
148746216	protein LMBR1L [Homo sapiens]	0	1.84	2	1	1	1	6.80038e+06	489	55.1734	8.07471
292658834	ADP-ribosylation factor-like protein 13B isoform 1 [Homo sapiens]	0	4.21	1	1	1	1		428	48.6128	6.62451
78482617	general transcription factor 3C polypeptide 2 [Homo sapiens]	0	4.06	1	1	1	1	1.38562e+08	911	100.616	7.31299
93277113	mitochondrial GTPase 1 [Homo sapiens]	0	2.4	1	1	1	1	451150326	334	37.2128	9.46631
22212934	sigma non-opioid intracellular receptor 1 isoform 2 [Homo sapiens]	0	6.77	2	1	1	1	2.53235e+07	192	21.469	5.98584
394953893	proteasome subunit beta type-6 isoform 2 proprotein [Homo sapiens]	0	18.31	2	1	1	1	4.20255e+08	213	23.085	4.75439
6912668	UDP-N-acetylglucosamine transporter isoform 1 [Homo sapiens]	0	2.15	4	1	1	2	7.5269e+07	325	35.9613	9.15869
507144088	dnaJ homolog subfamily B member 14 isoform 3 [Homo sapiens]	0	7.34	2	1	1	1	4.6376e+06	109	11.7929	8.29443
30425400	glucose-dependent insulinotropic receptor [Homo sapiens]	0	3.28	1	1	1	1	28597258	335	36.8644	8.82178
60593036	keratin-associated protein 5-3 [Homo sapiens]	0	18.49	1	1	1	1	81833164	238	22.0873	7.85498
8393116	chromatin accessibility complex protein 1 [Homo sapiens]	0	6.11	1	1	1	1	1.08148e+07	131	14.7015	5.09717
354721179	ras-related protein Rab-5B isoform 2 [Homo sapiens]	0	6.32	5	1	1	1	1.67323e+07	174	19.0784	7.29834

## Sheet: Sample B
Accession	Description	Score	Coverage	# Proteins	# Unique Peptides	# Peptides	# PSMs	Area	# AAs	MW [kDa]	calc. pI
67782324	TGF-beta receptor type-2 isoform B precursor [Homo sapiens]	11671.4	56.61	2	39	39	688	3.67156e+10	567	64.5259	5.89697
29788785	tubulin beta chain [Homo sapiens]	4599.84	65.32	2	4	25	215	9.52821e+09	444	49.639	4.89404
156071459	ADP/ATP translocase 2 [Homo sapiens]	3813.95	40.27	2	5	15	153	5.14086e+09	298	32.8312	9.68604
5174735	tubulin beta-4B chain [Homo sapiens]	3425.69	65.17	3	1	25	174	7.941e+09	445	49.799	4.89404
4507729	tubulin beta-2A chain [Homo sapiens]	3202.62	59.1	3	3	24	149	5.80679e+09	445	49.875	4.89404
50592996	tubulin beta-3 chain isoform 1 [Homo sapiens]	2982.36	38.44	3	1	18	141	7.4039e+09	450	50.4003	4.93213
21361322	tubulin beta-4A chain [Homo sapiens]	2826.64	58.33	3	2	21	146	7.77502e+09	444	49.5539	4.88135
393715095	tubulin alpha-1A chain isoform 2 [Homo sapiens]	2785.41	53.13	5	6	17	185	1.10601e+10	416	46.2678	5.08447
156071462	ADP/ATP translocase 3 [Homo sapiens]	1688.07	34.23	2	3	13	86	4.18455e+09	298	32.8452	9.74463
41399285	60 kDa heat shock protein, mitochondrial [Homo sapiens]	1630.52	54.45	1	28	28	80	7.15055e+08	573	61.0164	5.87158
514052659	tubulin alpha-4A chain isoform 2 [Homo sapiens]	1604.91	43.42	5	3	14	125	9.72652e+09	433	48.2976	5.0083
167466173	heat shock 70 kDa protein 1A/1B [Homo sapiens]	1465.75	48.05	1	21	23	83	2.15429e+09	641	70.009	5.65576
14210536	tubulin beta-6 chain [Homo sapiens]	1313.93	44.17	2	6	16	71	5.06509e+09	446	49.825	4.88135
5729877	heat shock cognate 71 kDa protein isoform 1 [Homo sapiens]	1269.39	45.51	3	20	23	85	1.73011e+09	646	70.8542	5.51611
119395750	keratin, type II cytoskeletal 1 [Homo sapiens]	1151.89	44.25	6	23	25	62	1.19789e+09	644	65.999	8.11865
16507237	78 kDa glucose-regulated protein precursor [Homo sapiens]	1101.91	40.52	1	21	23	62	1.07514e+09	654	72.2884	5.16064
431822408	heat shock protein HSP 90-beta isoform c [Homo sapiens]	943.145	35.15	3	19	29	68	6.34204e+08	714	82.2687	5.05908
4502285	sarcoplasmic/endoplasmic reticulum calcium ATPase 2 isoform a [Homo sapiens]	930.281	24.57	10	21	21	59	4.76672e+08	997	109.62	5.36377
32189394	ATP synthase subunit beta, mitochondrial precursor [Homo sapiens]	804.21	57.84	1	20	20	45	2.6985e+08	529	56.5246	5.40186
50345984	ATP synthase subunit alpha, mitochondrial isoform a precursor [Homo sapiens]	776.313	44.3	3	18	18	43	7.54356e+08	553	59.7136	9.12939
20127408	trifunctional enzyme subunit alpha, mitochondrial precursor [Homo sapiens]	739.945	25.43	1	15	15	37	3.74941e+08	763	82.9469	9.0415
7705855	estradiol 17-beta-dehydrogenase 12 [Homo sapiens]	729.34	46.15	1	13	13	40	1.72057e+09	312	34.3022	9.31982
237681111	sodium/potassium-transporting ATPase subunit alpha-1 isoform d [Homo sapiens]	724.676	25.71	11	22	22	34	3.31053e+08	992	109.48	5.31299
126032350	DNA-dependent protein kinase catalytic subunit isoform 2 [Homo sapiens]	705.447	12.59	2	43	43	55	9.58279e+07	4097	465.202	7.1665
55749577	ADP/ATP translocase 1 [Homo sapiens]	696.872	25.84	2	1	8	41	3.66945e+09	298	33.0432	9.75928
66933005	calnexin precursor [Homo sapiens]	683.14	26.01	1	16	16	33	3.16406e+08	592	67.5259	4.60205
154146191	heat shock protein HSP 90-alpha isoform 2 [Homo sapiens]	670.323	34.43	3	18	26	52	5.79911e+08	732	84.6067	5.021
54607053	translational activator GCN1 [Homo sapiens]	666.201	13.59	1	28	28	37	8.99313e+07	2671	292.524	7.43018
20070220	protein arginine N-methyltransferase 5 isoform a [Homo sapiens]	641.146	31.71	2	18	18	41	1.24506e+09	637	72.6376	6.29053
316659409	actin, cytoplasmic 2 [Homo sapiens]	614.264	34.93	10	5	11	36	1059069010	375	41.7658	5.47803
7706254	nucleolar protein 58 [Homo sapiens]	589.099	31.95	1	12	12	21	344796491	529	59.5405	8.92432
5901948	FAS-associated factor 1 [Homo sapiens]	552.209	22.46	1	14	14	29	484564634	650	73.9076	4.88135
57863257	T-complex protein 1 subunit alpha isoform a [Homo sapiens]	548.55	31.65	2	13	13	34	2.61636e+08	556	60.3056	6.11279
23308577	D-3-phosphoglycerate dehydrogenase [Homo sapiens]	544.117	21.2	1	10	10	23	4.53868e+08	533	56.6144	6.7124
195972866	keratin, type I cytoskeletal 10 [Homo sapiens]	538.516	29.28	8	15	16	26	3.45455e+08	584	58.7656	5.21143
4505995	protein phosphatase 1B isoform 1 [Homo sapiens]	512.258	29.44	5	8	10	33	8.18745e+08	479	52.6094	5.04639
38455427	T-complex protein 1 subunit delta isoform a [Homo sapiens]	483.629	27.46	2	13	13	23	4.24206e+08	539	57.8878	7.82568
14043072	heterogeneous nuclear ribonucleoproteins A2/B1 isoform B1 [Homo sapiens]	473.996	39.94	2	11	12	26	4.13943e+08	353	37.4067	8.95361
55956899	keratin, type I cytoskeletal 9 [Homo sapiens]	463.467	27.29	1	14	14	29	9.49236e+07	623	62.0268	5.23682
47132595	phosphate carrier protein, mitochondrial isoform b precursor [Homo sapiens]	459.783	29.09	2	9	9	34	1.87817e+09	361	39.9326	9.36377
157412270	heterogeneous nuclear ribonucleoprotein M isoform b [Homo sapiens]	458.057	25.76	2	12	12	18	1.76057e+08	691	73.5724	8.82178
40353734	nucleophosmin isoform 2 [Homo sapiens]	438.383	28.68	3	5	5	18	319936319	265	29.4462	4.61475
24234688	stress-70 protein, mitochondrial precursor [Homo sapiens]	437.911	25.33	1	12	12	24	2.38283e+08	679	73.6348	6.16357
47132620	keratin, type II cytoskeletal 2 epidermal [Homo sapiens]	434.306	32.71	9	12	16	25	884779825	639	65.3932	8.00146
300796991	mitochondrial glutamate carrier 1 [Homo sapiens]	419.977	36.84	2	8	8	18	5.53617e+08	323	34.4483	9.29053
4507943	exportin-1 [Homo sapiens]	408.673	22.78	1	20	20	32	1.69638e+08	1071	123.306	6.06201
4504445	heterogeneous nuclear ribonucleoprotein A1 isoform a [Homo sapiens]	408.382	36.88	3	8	9	22	2.12915e+08	320	34.1753	9.23193
4507555	thymopoietin isoform alpha [Homo sapiens]	404.125	31.7	2	11	14	22	2.01381e+08	694	75.4456	7.66455
4885379	histone H1.4 [Homo sapiens]	398.044	26.48	4	1	6	23	1.01802e+09	219	21.852	11.0337
31621305	leucine-rich PPR motif-containing protein, mitochondrial precursor [Homo sapiens]	390.409	13.63	1	16	16	18	111586950	1394	157.805	6.12549
4885377	histone H1.3 [Homo sapiens]	371.7	26.24	4	1	6	23	1.01802e+09	221	22.3363	11.019
4885375	histone H1.2 [Homo sapiens]	371.7	27.23	4	1	6	23	1.01802e+09	213	21.3517	10.9312
156523968	poly [ADP-ribose] polymerase 1 [Homo sapiens]	368.75	17.65	1	14	14	22	9.56438e+07	1014	113.012	8.88037
378548190	40S ribosomal protein S3 isoform 1 [Homo sapiens]	363.495	55.14	3	12	12	34	2.71229e+08	243	26.6714	9.65674
82830440	Fanconi anemia group I protein isoform 2 [Homo sapiens]	349.063	18.61	2	22	22	29	1.05865e+08	1268	142.479	6.75635
19923142	importin subunit beta-1 isoform 1 [Homo sapiens]	347.12	15.87	2	10	10	17	6.93098e+07	876	97.108	4.77979
4503471	elongation factor 1-alpha 1 [Homo sapiens]	344.119	17.75	2	6	6	24	1.18723e+09	462	50.1091	9.01221
63162572	T-complex protein 1 subunit gamma isoform a [Homo sapiens]	343	35.78	2	2	14	24	2.46845e+08	545	60.4953	6.49365
11024714	polyubiquitin-B precursor [Homo sapiens]	337.191	83.84	4	9	9	28	3.73962e+09	229	25.7458	7.43018
24308324	fatty acyl-CoA reductase 1 [Homo sapiens]	331.549	21.36	1	9	9	13	1.15473e+08	515	59.3188	9.17334
117190254	heterogeneous nuclear ribonucleoproteins C1/C2 isoform b [Homo sapiens]	325.465	37.54	6	10	10	22	4.73639e+08	293	32.3179	5.08447
22202629	apoptosis-inducing factor 1, mitochondrial isoform 2 precursor [Homo sapiens]	318.918	29.06	5	13	13	22	4.22835e+08	609	66.2536	8.93896
325120984	RNA-binding protein 10 isoform 4 [Homo sapiens]	317.253	18.62	5	12	12	15	8.01843e+07	929	103.37	5.97314
58761484	T-complex protein 1 subunit gamma isoform c [Homo sapiens]	297.103	36.88	1	1	13	22	2.46845e+08	507	56.3952	6.49365
48526509	mitochondrial import inner membrane translocase subunit TIM50 [Homo sapiens]	294.326	14.25	1	5	5	10	3.68372e+08	456	50.4331	9.42236
14165435	heterogeneous nuclear ribonucleoprotein K isoform b [Homo sapiens]	292.137	21.81	2	7	7	13	2.42614e+08	463	50.9444	5.5415
23510381	transportin-1 isoform 2 [Homo sapiens]	282.2	11.69	2	6	9	19	1.04869e+08	890	101.244	4.95752
333360851	serpin H1 precursor [Homo sapiens]	279.126	41.15	1	14	14	21	1.81879e+08	418	46.4112	8.68994
6005814	serine/threonine-protein kinase 38 [Homo sapiens]	272.415	31.4	1	10	11	21	3.84134e+08	465	54.1554	7.15186
29029559	exportin-2 isoform 1 [Homo sapiens]	271.978	19.26	2	17	17	25	2.29369e+08	971	110.346	5.77002
73695475	HEAT repeat-containing protein 1 [Homo sapiens]	268.428	9.7	1	16	16	16	5.2995e+07	2144	242.215	6.53662
8051636	exportin-T [Homo sapiens]	256.749	16.84	1	13	13	15	6.95059e+07	962	109.893	5.38916
205360840	dnaJ homolog subfamily A member 3, mitochondrial isoform 2 [Homo sapiens]	255.737	19.65	2	7	7	14	3.49722e+08	453	49.5802	9.39307
50053795	eukaryotic translation initiation factor 4B [Homo sapiens]	254.867	21.28	1	9	9	15	5.61894e+08	611	69.1103	5.73193
61744483	4F2 cell-surface antigen heavy chain isoform f [Homo sapiens]	252.998	23.44	4	10	10	20	2.18914e+08	529	57.9089	5.35107
4501881	actin, alpha skeletal muscle [Homo sapiens]	243.332	22.28	6	1	7	21	5.65387e+08	377	42.0239	5.38916
4504511	dnaJ homolog subfamily A member 1 [Homo sapiens]	238.913	34.01	1	11	11	13	7.33048e+08	397	44.8395	7.07861
55956788	nucleolin [Homo sapiens]	233.123	18.59	1	11	11	23	1.52872e+08	710	76.5684	4.70361
62414289	vimentin [Homo sapiens]	233.054	23.18	2	9	9	14	1.22271e+08	466	53.6191	5.12256
11321601	6-phosphofructokinase type C isoform 1 [Homo sapiens]	232.13	14.41	2	8	10	15	5.416e+07	784	85.5415	7.54736
4503481	elongation factor 1-gamma [Homo sapiens]	222.695	13.04	1	7	7	11	1.59706e+08	437	50.0871	6.66846
42544159	heat shock protein 105 kDa [Homo sapiens]	222.493	12.59	1	7	7	9	7.56767e+07	858	96.8037	5.38916
48762920	6-phosphofructokinase, liver type [Homo sapiens]	220.351	8.08	1	2	4	9	4.89615e+07	780	84.9642	7.50342
4503571	alpha-enolase isoform 1 [Homo sapiens]	215.253	17.74	5	5	5	11	5.53687e+07	434	47.1393	7.38623
14141161	heterogeneous nuclear ribonucleoprotein U isoform b [Homo sapiens]	214.224	11.91	2	8	8	12	2.57071e+08	806	88.9242	5.78271
13129110	methylosome protein 50 [Homo sapiens]	213.035	21.35	1	6	6	12	5.19174e+08	342	36.7011	5.17334
303227926	matrin-3 isoform a [Homo sapiens]	212.68	13.11	2	7	7	10	9.41303e+07	847	94.5648	6.25244
4502643	T-complex protein 1 subunit zeta isoform a [Homo sapiens]	209.585	26.37	5	11	11	16	1.03358e+08	531	57.9876	6.68311
4506675	dolichyl-diphosphooligosaccharide--protein glycosyltransferase subunit 1 precursor [Homo sapiens]	203.205	24.38	1	11	11	16	1.20157e+08	607	68.5268	6.37939
5901922	hsp90 co-chaperone Cdc37 [Homo sapiens]	197.04	23.54	1	6	6	14	1.8629e+08	378	44.44	5.24951
59859885	40S ribosomal protein SA [Homo sapiens]	193.473	23.39	1	5	5	7	5.8846e+07	295	32.8334	4.86865
34147630	elongation factor Tu, mitochondrial precursor [Homo sapiens]	192.851	30.33	1	10	10	16	3.43017e+08	455	49.8433	7.60596
300192933	AFG3-like protein 2 [Homo sapiens]	192.81	11.54	4	9	9	14	6.66289e+07	797	88.5282	8.66064
48762932	T-complex protein 1 subunit theta [Homo sapiens]	188.833	16.06	1	7	7	9	8.09013e+07	548	59.5825	5.60498
24415404	midasin [Homo sapiens]	187.754	2	1	8	8	11	1.72561e+07	5596	632.42	5.68115
209969836	transportin-2 isoform 2 [Homo sapiens]	184.46	4.62	2	1	4	8	5.30982e+07	887	100.343	4.98291
116063573	filamin-A isoform 1 [Homo sapiens]	184.282	7.54	8	13	13	13	2.87573e+07	2639	279.843	6.04932
25777730	aldehyde dehydrogenase X, mitochondrial precursor [Homo sapiens]	182.252	18.18	9	8	8	8	7.98159e+07	517	57.2132	6.99072
7706495	dnaJ homolog subfamily B member 11 precursor [Homo sapiens]	180.93	17.04	1	6	6	8	1.3374e+08	358	40.4886	6.17627
189181759	electron transfer flavoprotein subunit alpha, mitochondrial isoform b [Homo sapiens]	180.751	26.41	2	5	5	9	1.00963e+08	284	30.0069	8.57275
4502491	complement component 1 Q subcomponent-binding protein, mitochondrial precursor [Homo sapiens]	179.46	16.67	1	4	4	8	1.36004e+08	282	31.3426	4.84326
74099697	heterogeneous nuclear ribonucleoprotein H2 [Homo sapiens]	179.46	13.36	1	1	4	4	1.15365e+08	449	49.2323	6.30322
21914862	cat eye syndrome critical region protein 5 isoform 1 [Homo sapiens]	179.182	26.97	2	6	6	8	1.04433e+08	393	43.5603	6.90283
4504301	histone H4 [Homo sapiens]	178.514	40.78	1	4	4	10	1.34178e+08	103	11.3604	11.356
4507835	uridine 5'-monophosphate synthase [Homo sapiens]	177.554	30.63	1	10	10	13	1.36889e+08	480	52.1886	7.23975
266453768	6-phosphofructokinase, muscle type isoform 2 [Homo sapiens]	177.485	14.87	2	7	8	12	5.30333e+07	780	85.1284	7.98682
157388904	HEAT repeat-containing protein 2 [Homo sapiens]	177.379	12.16	1	8	8	9	3.75765e+07	855	93.4621	6.41748
5031741	dnaJ homolog subfamily A member 2 [Homo sapiens]	177.247	14.81	1	7	7	18	1.79713e+08	412	45.7166	6.48096
56237027	insulin-like growth factor 2 mRNA-binding protein 1 isoform 1 [Homo sapiens]	177.021	15.6	2	5	6	7	6.55972e+07	577	63.4412	9.20264
10337595	protein phosphatase 1A isoform 1 [Homo sapiens]	175.355	10.21	3	2	4	10	2.77458e+08	382	42.4207	5.36377
4885281	glutamate dehydrogenase 1, mitochondrial precursor [Homo sapiens]	175.178	19.18	2	8	8	14	6.52379e+07	558	61.3592	7.79639
100913206	ATP-dependent RNA helicase A [Homo sapiens]	173.255	15.2	1	15	15	23	7.51197e+07	1270	140.869	6.84424
117168248	very-long-chain (3R)-3-hydroxyacyl-[acyl-carrier protein] dehydratase 3 [Homo sapiens]	173.039	21.82	1	6	6	11	2.13956e+08	362	43.1316	8.93896
4503529	eukaryotic initiation factor 4A-I isoform 1 [Homo sapiens]	172.322	29.31	3	8	9	13	7.41805e+07	406	46.1246	5.47803
4557553	emerin [Homo sapiens]	171.363	29.13	1	5	5	8	7.08363e+07	254	28.9759	5.50342
381342476	heterogeneous nuclear ribonucleoprotein H [Homo sapiens]	168.33	18.93	2	3	6	7	1.57171e+08	449	49.1984	6.30322
31712030	ancient ubiquitous protein 1 [Homo sapiens]	164.51	14.88	1	4	4	7	4.59765e+07	410	45.758	8.646
5031755	heterogeneous nuclear ribonucleoprotein R isoform 2 [Homo sapiens]	161.153	20.54	4	7	9	13	7.44775e+07	633	70.8993	8.1333
228008398	heterogeneous nuclear ribonucleoprotein Q isoform 3 [Homo sapiens]	160.994	13.09	7	3	5	8	1.77875e+07	527	58.6993	7.56201
73760405	thymopoietin isoform beta [Homo sapiens]	158.683	13.88	2	1	4	7	1.8246e+08	454	50.6395	9.37842
24797095	pyrroline-5-carboxylate reductase 1, mitochondrial isoform 2 [Homo sapiens]	155.15	21.84	2	4	4	10	7.41581e+07	316	33.3195	6.80029
392513662	interleukin enhancer-binding factor 2 isoform 2 [Homo sapiens]	154.99	23.86	2	6	6	8	7.57769e+07	352	38.8862	4.94482
4503841	X-ray repair cross-complementing protein 6 [Homo sapiens]	154.53	14.12	1	6	6	6	5.42467e+07	609	69.7991	6.63916
259155315	mitochondrial 2-oxoglutarate/malate carrier protein isoform 2 [Homo sapiens]	152.593	33	3	7	7	7	1.09399e+08	303	32.9633	9.87646
89179321	protein unc-45 homolog A isoform 3 [Homo sapiens]	151.71	7.97	2	6	6	7	3.93473e+07	929	101.611	6.06201
4758138	probable ATP-dependent RNA helicase DDX5 [Homo sapiens]	147.048	13.52	2	5	7	9	1.34632e+08	614	69.1047	8.92432
16933546	60S acidic ribosomal protein P0 [Homo sapiens]	146.92	20.82	1	4	4	7	1.01517e+08	317	34.2518	5.97314
24234756	interleukin enhancer-binding factor 3 isoform c [Homo sapiens]	144.605	21.59	7	12	12	15	7.74974e+07	690	74.5603	8.23584
284795266	signal recognition particle receptor subunit beta [Homo sapiens]	143.28	17.71	1	3	3	5	6.10011e+07	271	29.6838	9.0415
39930523	uncharacterized protein C11orf84 [Homo sapiens]	143.224	16.8	1	4	4	4	66896056	381	41.0114	5.0083
53759103	importin-8 isoform 1 [Homo sapiens]	140.458	4.44	2	4	4	4	3.57785e+07	1037	119.861	5.16064
385719196	caseinolytic peptidase B protein homolog isoform 3 [Homo sapiens]	138.79	10.8	4	5	5	6	3.83822e+07	648	72.2307	8.86572
20149619	dehydrogenase/reductase SDR family member 7B [Homo sapiens]	138.707	12.62	1	3	3	3	3.00373e+07	325	35.0966	9.5542
48255945	plasma membrane calcium-transporting ATPase 1 isoform 1b [Homo sapiens]	138.679	10.9	8	10	10	10	7.44188e+07	1220	134.6	5.90967
410991931	pyrroline-5-carboxylate reductase 2 isoform 2 [Homo sapiens]	137.56	19.11	2	4	4	6	6.26875e+07	246	25.8519	9.26123
5454084	serine palmitoyltransferase 1 isoform a [Homo sapiens]	137.23	12.26	2	3	3	5	3.37155e+07	473	52.7105	6.01123
262359914	excitatory amino acid transporter 1 isoform 2 [Homo sapiens]	135.906	13.68	2	4	4	5	8.08259e+07	497	55.1133	9.01221
5031877	lamin-B1 isoform 1 [Homo sapiens]	132.182	18.94	2	7	8	9	5.0474e+07	586	66.3676	5.16064
66348165	transmembrane protein 209 [Homo sapiens]	131.38	14.26	1	4	4	5	4.43657e+07	561	62.8815	8.63135
4506753	ruvB-like 1 [Homo sapiens]	130.973	22.37	1	7	7	9	45344884	456	50.1963	6.41748
217272894	116 kDa U5 small nuclear ribonucleoprotein component isoform b [Homo sapiens]	129.302	7.04	3	5	5	6	3.24726e+07	937	105.317	5.22412
24307939	T-complex protein 1 subunit epsilon [Homo sapiens]	129.056	30.68	1	13	13	14	1.19024e+08	541	59.6328	5.65576
15431310	keratin, type I cytoskeletal 14 [Homo sapiens]	129.01	11.86	6	4	5	7	1.08967e+08	472	51.5894	5.16064
4504897	importin subunit alpha-2 [Homo sapiens]	128.212	15.5	1	6	6	12	1.01299e+08	529	57.8259	5.40186
112293285	spindlin-1 [Homo sapiens]	126.782	15.27	2	3	3	6	9.88737e+07	262	29.5818	6.96143
18105007	CAD protein [Homo sapiens]	126.636	4.31	1	7	7	8	3.01704e+07	2225	242.829	6.45557
66528888	Fanconi anemia group D2 protein isoform b [Homo sapiens]	124.945	5.44	2	5	5	5	2.4077e+07	1451	164.025	5.88428
4502027	serum albumin preproprotein [Homo sapiens]	123.246	3.61	1	3	3	5	7.99121e+07	609	69.3215	6.27783
52632383	heterogeneous nuclear ribonucleoprotein L isoform a [Homo sapiens]	122.53	18.68	2	6	6	8	7.18296e+07	589	64.0924	8.22119
4502281	sodium/potassium-transporting ATPase subunit beta-3 [Homo sapiens]	121.41	17.92	1	4	4	5	91257960	279	31.4921	8.35303
20336746	core histone macro-H2A.1 isoform 1 [Homo sapiens]	121.225	26.83	4	7	7	8	9.66676e+07	369	39.1592	9.83252
25777612	26S proteasome non-ATPase regulatory subunit 3 [Homo sapiens]	120	11.42	1	5	5	5	1.60696e+07	534	60.9395	8.44092
6005942	transitional endoplasmic reticulum ATPase [Homo sapiens]	119.858	15.63	2	9	9	12	7.02793e+07	806	89.2657	5.26221
5453607	T-complex protein 1 subunit eta isoform a [Homo sapiens]	119.221	17.5	4	8	8	14	5.91852e+07	543	59.3289	7.6499
41350216	chitobiosyldiphosphodolichol beta-mannosyltransferase [Homo sapiens]	117.966	5.82	1	2	2	3	35134204	464	52.4839	7.2251
5730023	ruvB-like 2 [Homo sapiens]	117.621	20.3	1	7	7	8	4.23743e+07	463	51.1246	5.64307
15529984	armadillo repeat-containing protein 6 isoform 2 [Homo sapiens]	116.94	9.45	2	3	3	4	2.24528e+07	476	51.5152	6.04932
4506661	60S ribosomal protein L7a [Homo sapiens]	116.172	18.42	1	5	5	11	6.01072e+07	266	29.977	10.6089
5803225	14-3-3 protein epsilon [Homo sapiens]	116.136	18.82	5	2	4	7	4.37002e+07	255	29.1554	4.7417
54112121	splicing factor 3B subunit 3 [Homo sapiens]	116.06	11.42	1	10	10	11	5.23298e+07	1217	135.492	5.26221
73623028	carnitine O-palmitoyltransferase 1, liver isoform isoform 2 [Homo sapiens]	115.08	10.98	2	7	7	8	2.02998e+07	756	86.1836	8.44092
157694492	myb-binding protein 1A isoform 2 [Homo sapiens]	114.657	3.39	2	4	4	4	2.8812e+07	1328	148.762	9.27588
188497683	FAST kinase domain-containing protein 1 [Homo sapiens]	113.224	11.1	1	8	8	8	3.2256e+07	847	97.3477	7.73779
6912618	glutaminyl-peptide cyclotransferase precursor [Homo sapiens]	112.56	11.08	1	3	3	5	1.14724e+08	361	40.8508	6.60986
4826998	splicing factor, proline- and glutamine-rich [Homo sapiens]	112.063	8.77	1	4	5	8	7.08112e+07	707	76.1016	9.43701
291084635	60 kDa SS-A/Ro ribonucleoprotein isoform 4 [Homo sapiens]	111.221	6.18	4	3	3	3	3.55591e+07	518	58.4452	8.36768
148664244	cytoskeleton-associated protein 2 isoform 1 [Homo sapiens]	111.03	5.72	2	3	3	3	1.77692e+07	682	76.8519	9.40771
94721261	2',3'-cyclic-nucleotide 3'-phosphodiesterase [Homo sapiens]	111.03	14.73	1	5	5	5	3.07912e+07	421	47.5487	9.0708
55749531	splicing factor 3B subunit 2 [Homo sapiens]	110.79	6.7	1	4	4	6	19784467	895	100.165	5.66846
164607128	solute carrier family 35 member E1 [Homo sapiens]	109.37	14.15	1	4	4	4	2.36723e+07	410	44.7437	9.78857
27363457	uncharacterized aarF domain-containing protein kinase 4 isoform a [Homo sapiens]	108.97	12.5	2	3	3	4	3.57351e+07	544	60.0314	7.2251
285395246	tubulin alpha chain-like 3 isoform 2 [Homo sapiens]	108.955	6.9	2	1	3	21	1.78681e+09	406	45.4886	6.31592
14165466	polypyrimidine tract-binding protein 1 isoform c [Homo sapiens]	108.94	17.7	9	6	6	9	7.8487e+07	531	57.1856	9.17334
21327708	nucleosome assembly protein 1-like 1 [Homo sapiens]	105.55	15.09	1	4	5	7	1.78548e+07	391	45.3459	4.4624
4504733	insulin receptor substrate 4 [Homo sapiens]	105.257	4.14	1	4	4	5	2.81632e+07	1257	133.685	8.44092
7657118	2-amino-3-ketobutyrate coenzyme A ligase, mitochondrial isoform 2 precursor [Homo sapiens]	105.072	9.31	2	2	2	3	2.49695e+07	419	45.2562	8.04541
6912280	activator of 90 kDa heat shock protein ATPase homolog 1 [Homo sapiens]	104.92	13.91	1	3	3	4	2.65371e+07	338	38.2503	5.52881
7549793	transducin beta-like protein 2 precursor [Homo sapiens]	104.69	8.5	1	3	3	4	20087187	447	49.7662	9.43701
4885079	ATP synthase subunit gamma, mitochondrial isoform H (heart) precursor [Homo sapiens]	103.753	13.47	2	4	4	7	1.57915e+08	297	32.8602	9.30518
7661920	eukaryotic initiation factor 4A-III [Homo sapiens]	102.143	11.92	1	3	4	5	4.55251e+07	411	46.8412	6.72705
301171475	ATP-dependent RNA helicase DDX3X isoform 3 [Homo sapiens]	101.517	3.56	4	1	2	3	8.43162e+07	646	71.3109	6.62451
11321607	pachytene checkpoint protein 2 homolog isoform 1 [Homo sapiens]	99.4551	14.12	2	5	5	7	4.27136e+07	432	48.5205	6.0874
295054220	telomere-associated protein RIF1 isoform 2 [Homo sapiens]	98.7772	2.78	2	4	4	4	2.22701e+07	2446	271.52	5.41455
34098946	nuclease-sensitive element-binding protein 1 [Homo sapiens]	98.7733	20.99	4	4	4	5	2.27091e+07	324	35.9027	9.87646
38201710	probable ATP-dependent RNA helicase DDX17 isoform 1 [Homo sapiens]	98.402	7.27	3	3	5	6	1.13628e+08	729	80.222	8.26514
62198237	DNA polymerase epsilon catalytic subunit A [Homo sapiens]	98.09	0.74	1	1	1	1		2286	261.351	6.39209
40217847	U5 small nuclear ribonucleoprotein 200 kDa helicase [Homo sapiens]	97.93	2.95	1	5	5	6	2.3138e+07	2136	244.353	6.06201
4557303	fatty aldehyde dehydrogenase isoform 2 [Homo sapiens]	97.5533	8.04	2	3	3	3	3.53337e+07	485	54.8129	7.88428
7305503	stomatin-like protein 2, mitochondrial [Homo sapiens]	95.94	9.27	1	2	2	2	1.86918e+07	356	38.5102	7.38623
23510356	serine/threonine-protein kinase RIO1 isoform 1 [Homo sapiens]	94.87	14.79	2	6	6	6	8.80304e+07	568	65.5417	6.18896
4506725	40S ribosomal protein S4, X isoform X isoform [Homo sapiens]	94.7655	18.25	3	5	5	6	1.29792e+08	263	29.5791	10.1548
6912430	protein-S-isoprenylcysteine O-methyltransferase [Homo sapiens]	94.38	9.51	1	2	2	3	3.16383e+07	284	31.9174	7.95752
10800140	histone H2B type 1-B [Homo sapiens]	93.88	19.05	15	2	2	3	1.30218e+08	126	13.9416	10.3159
46367787	polyadenylate-binding protein 1 [Homo sapiens]	93.7319	11.01	7	6	6	6	4.16635e+07	636	70.6259	9.49561
194239731	elongation factor 1-delta isoform 2 [Homo sapiens]	93.02	17.79	4	3	3	3	2.70842e+07	281	31.1028	5.0083
32483374	nucleolar protein 56 [Homo sapiens]	92.9033	13.97	1	7	7	8	5.24368e+07	594	66.0087	9.18799
33239451	proliferating cell nuclear antigen [Homo sapiens]	92.51	4.98	1	1	1	2	8.08838e+07	261	28.7503	4.69092
194306642	dnaJ homolog subfamily B member 12 [Homo sapiens]	92.42	8.31	1	3	3	4	3.93423e+07	409	45.4618	9.36377
21735621	malate dehydrogenase, mitochondrial precursor [Homo sapiens]	92.3111	13.31	1	3	3	4	2.84459e+07	338	35.4807	8.67529
197100773	probable arginine--tRNA ligase, mitochondrial precursor [Homo sapiens]	92.3	12.98	1	6	6	6	4.23236e+07	578	65.464	8.20654
291575128	L-lactate dehydrogenase B chain [Homo sapiens]	92.2133	17.07	1	4	4	5	5.50075e+07	334	36.6151	6.04932
13435356	HCLS1-associated protein X-1 isoform a [Homo sapiens]	92.1633	24.37	2	5	5	9	1.2056e+08	279	31.6011	4.91943
55956921	heterogeneous nuclear ribonucleoprotein A/B isoform b [Homo sapiens]	92.0726	18.95	2	4	4	4	8.55705e+07	285	30.5691	7.91357
122937227	U2 snRNP-associated SURP motif-containing protein [Homo sapiens]	92.02	5.83	1	4	4	4	8.03469e+06	1029	118.219	8.47021
31711992	dihydrolipoyllysine-residue acetyltransferase component of pyruvate dehydrogenase complex, mitochondrial precursor [Homo sapiens]	91.78	7.88	1	4	4	6	6.27225e+07	647	68.9531	7.84033
15208660	E3 ubiquitin-protein ligase TRIM21 [Homo sapiens]	90.8751	16.21	1	6	6	6	1.5681e+08	475	54.1351	6.37939
154354966	mitochondrial inner membrane protein isoform 3 [Homo sapiens]	90.3567	4.69	3	3	3	4	1.77641e+07	747	82.5738	6.56592
379317177	nucleolar RNA helicase 2 isoform 2 [Homo sapiens]	90.2797	10.49	3	5	5	5	5.35947e+07	715	79.6074	9.37842
21361794	cullin-associated NEDD8-dissociated protein 1 [Homo sapiens]	90.2635	5.45	1	5	5	6	2.47509e+07	1230	136.289	5.78271
383792154	sec1 family domain-containing protein 1 isoform c [Homo sapiens]	90.1867	9.82	3	3	3	3	9.89385e+06	550	62.2206	5.85889
208973244	14-3-3 protein zeta/delta [Homo sapiens]	89.5739	14.69	5	1	3	5	4.01712e+07	245	27.7277	4.79248
4502891	methylosome subunit pICln [Homo sapiens]	89.01	30.8	1	4	4	6	113901554	237	26.1989	4.10693
148536853	coatomer subunit alpha isoform 2 [Homo sapiens]	88.2443	4.17	2	4	4	4	1.38876e+07	1224	138.258	7.66455
189458819	transferrin receptor protein 1 [Homo sapiens]	88.0723	8.29	1	5	5	5	1.96953e+07	760	84.8179	6.60986
51477708	heterogeneous nuclear ribonucleoprotein D0 isoform d [Homo sapiens]	87.99	18.82	4	3	4	4	9.25609e+07	287	30.6531	8.41162
5174703	TGF-beta-activated kinase 1 and MAP3K7-binding protein 1 isoform alpha [Homo sapiens]	87.77	17.66	2	6	6	6	7.38648e+07	504	54.6104	5.51611
283436222	ATPase family AAA domain-containing protein 3A isoform 2 [Homo sapiens]	87.35	22.01	5	9	9	13	5.62874e+07	586	66.1772	9.24658
22748937	exportin-5 [Homo sapiens]	86.9178	3.07	1	3	3	3	2.31547e+07	1204	136.222	5.79541
18375623	spliceosome RNA helicase DDX39B [Homo sapiens]	86.8306	17.06	2	7	7	9	6.51343e+07	428	48.9599	5.66846
14141159	heterogeneous nuclear ribonucleoprotein H3 isoform b [Homo sapiens]	86.82	20.85	2	4	4	6	4.11896e+07	331	35.2164	6.87354
133925805	RNA binding protein fox-1 homolog 2 isoform 6 [Homo sapiens]	86.6467	12	12	3	3	3	2.83842e+07	450	47.1772	6.55127
209413738	dolichyl-diphosphooligosaccharide--protein glycosyltransferase subunit 2 isoform 2 precursor [Homo sapiens]	86.06	18.86	2	6	6	6	5.53908e+07	615	67.6814	6.06201
15431301	60S ribosomal protein L7 [Homo sapiens]	86.03	12.5	1	4	4	6	7.21839e+07	248	29.2072	10.6528
118498359	ribosomal L1 domain-containing protein 1 [Homo sapiens]	85.8711	7.14	1	3	3	3	2.8323e+07	490	54.9389	10.1255
47458811	sideroflexin-4 [Homo sapiens]	85.56	12.17	1	3	3	6	1.28306e+08	337	37.9738	9.18799
440309857	heat shock protein 75 kDa, mitochondrial isoform 2 [Homo sapiens]	85.46	8.29	2	5	5	5	1.87712e+07	651	74.2207	7.86963
4507677	endoplasmin precursor [Homo sapiens]	84.97	3.36	1	1	3	4	8.5934e+07	803	92.4113	4.84326
193082993	tRNA modification GTPase GTPBP3, mitochondrial isoform III [Homo sapiens]	84.88	7.64	4	2	2	3	2.47865e+07	471	49.8161	6.80029
18699734	uridine-cytidine kinase 2 [Homo sapiens]	84.36	14.94	1	3	3	3	2.10985e+07	261	29.2811	6.69775
6678271	TAR DNA-binding protein 43 [Homo sapiens]	83.99	7.25	1	2	2	2	3.54043e+07	414	44.7113	6.18896
68509926	putative pre-mRNA-splicing factor ATP-dependent RNA helicase DHX15 [Homo sapiens]	82.66	11.7	1	7	7	8	7.45708e+07	795	90.8752	7.45947
34147522	chaperone activity of bc1 complex-like, mitochondrial [Homo sapiens]	82.4044	4.02	1	2	2	2	3.64955e+07	647	71.9044	6.99072
66932929	myeloid-associated differentiation marker [Homo sapiens]	81.41	10.25	1	2	2	2	28642223	322	35.2503	8.14795
45387945	extended synaptotagmin-2 [Homo sapiens]	80.465	6.27	1	4	4	4	25358533	893	98.84	8.67529
7657655	translocating chain-associated membrane protein 1 [Homo sapiens]	79.82	6.95	1	2	2	2	4.07838e+07	374	43.0438	9.62744
91208426	pre-mRNA-processing-splicing factor 8 [Homo sapiens]	79.6833	3.25	1	6	6	6	1.76583e+07	2335	273.427	8.83643
56118219	insulin-like growth factor 2 mRNA-binding protein 2 isoform b [Homo sapiens]	79.6542	4.86	3	1	2	3	4.08766e+07	556	61.8043	8.25049
207029439	histone-binding protein RBBP4 isoform c [Homo sapiens]	79.0171	5.38	5	2	2	2	3.83893e+07	390	43.455	4.95752
62122917	filaggrin-2 [Homo sapiens]	78.99	0.79	1	1	1	1		2391	247.928	8.30908
291084858	pyruvate dehydrogenase E1 component subunit beta, mitochondrial isoform 2 precursor [Homo sapiens]	78.97	8.21	2	2	2	4	7.38821e+07	341	37.4901	6.44287
153070260	myristoylated alanine-rich C-kinase substrate [Homo sapiens]	77.49	5.12	1	1	1	1		332	31.5359	4.44971
190194355	protein CIP2A [Homo sapiens]	77.3633	7.62	1	6	6	6	1.72906e+07	905	102.121	6.22705
10800144	histone cluster 1, H2aj [Homo sapiens]	77.285	27.34	19	3	3	6	1.73912e+08	128	13.9278	10.8872
71979932	large neutral amino acids transporter small subunit 1 [Homo sapiens]	75.39	7.3	3	3	3	3	2.27006e+07	507	54.9743	7.72314
5031973	protein disulfide-isomerase A6 precursor [Homo sapiens]	75.33	5.45	1	2	2	2	3.81102e+07	440	48.0913	5.08447
31982936	sphingosine-1-phosphate lyase 1 [Homo sapiens]	75.3	6.69	1	3	3	3	20718495	568	63.4827	9.15869
6912660	NAD-dependent protein deacetylase sirtuin-3, mitochondrial isoform a [Homo sapiens]	75.07	2.76	1	1	1	1	1.33419e+07	399	43.5457	8.70459
166795268	retinol dehydrogenase 11 isoform 1 precursor [Homo sapiens]	75.036	14.47	2	3	3	3	2.69424e+07	318	35.3634	8.82178
24430155	26S protease regulatory subunit 6B isoform 2 [Homo sapiens]	74.96	15.76	2	3	3	3	1.81873e+07	387	43.4805	5.26221
332801090	heterogeneous nuclear ribonucleoprotein D-like isoform b [Homo sapiens]	74.76	12.4	2	3	4	5	5.00718e+07	363	40.0156	9.96436
296317339	voltage-dependent anion-selective channel protein 2 isoform 2 [Homo sapiens]	74.6978	18.03	2	4	4	4	4.91244e+07	294	31.5465	7.56201
10863945	X-ray repair cross-complementing protein 5 [Homo sapiens]	74.01	8.47	1	5	5	6	3.39692e+07	732	82.6523	5.80811
4503483	elongation factor 2 [Homo sapiens]	73.6227	8.62	1	8	8	8	7.13347e+07	858	95.277	6.82959
4503363	dolichol-phosphate mannosyltransferase [Homo sapiens]	73.58	15	1	3	3	3	1.73068e+07	260	29.6158	9.56885
102469034	tyrosine-protein kinase JAK1 [Homo sapiens]	72.81	7.63	1	7	7	8	6.64792e+07	1154	133.191	7.54736
4503313	diacylglycerol kinase epsilon [Homo sapiens]	72.8076	4.76	1	2	2	2	3.33255e+07	567	63.8849	7.73779
4506723	40S ribosomal protein S3a isoform 1 [Homo sapiens]	72.6264	12.12	2	4	4	5	8.92892e+07	264	29.9257	9.72998
222136639	C-1-tetrahydrofolate synthase, cytoplasmic [Homo sapiens]	72.29	6.1	1	5	5	5	2.02402e+07	935	101.467	7.29834
16579885	60S ribosomal protein L4 [Homo sapiens]	72.0874	13.82	1	5	5	8	1.36782e+08	427	47.6674	11.063
291084757	pyruvate dehydrogenase E1 component subunit alpha, somatic form, mitochondrial isoform 4 precursor [Homo sapiens]	71.3142	15.32	5	5	5	7	8.7688e+07	359	40.1621	8.27979
68800350	interleukin-1 receptor-associated kinase 1 isoform 3 [Homo sapiens]	71.0217	9.16	11	5	5	6	2.54237e+07	633	67.9792	6.43018
225903430	mannosyl-oligosaccharide glucosidase isoform 2 [Homo sapiens]	70.86	3.42	2	2	2	2	2.40131e+07	731	80.6526	7.10791
5453603	T-complex protein 1 subunit beta isoform 1 [Homo sapiens]	70.6095	8.97	2	4	4	4	2.76997e+07	535	57.4521	6.45557
38327039	heat shock 70 kDa protein 4 [Homo sapiens]	70.45	7.5	1	4	4	4	2.49355e+07	840	94.2712	5.18604
5032093	neutral amino acid transporter B(0) isoform 1 [Homo sapiens]	70.27	8.13	3	3	3	3	4.53043e+07	541	56.5623	5.47803
56699409	RNA-binding motif protein, X chromosome isoform 1 [Homo sapiens]	70.1798	14.07	5	5	5	5	1.05629e+08	391	42.3063	10.0522
306482694	serine/arginine-rich splicing factor 7 isoform 2 [Homo sapiens]	70.1733	11.5	3	2	2	3	5.31088e+07	226	25.9963	11.7661
11527402	integral membrane protein 2B [Homo sapiens]	70	15.41	1	2	2	2	4.12044e+07	266	30.3184	5.13525
260898743	NADH dehydrogenase [ubiquinone] iron-sulfur protein 2, mitochondrial isoform 2 precursor [Homo sapiens]	69.51	16.19	2	5	5	6	2.14839e+07	457	51.8185	8.14795
41281429	basic leucine zipper and W2 domain-containing protein 1 isoform 4 [Homo sapiens]	69.1775	13.6	4	4	5	7	6.2651e+07	353	40.5128	6.45557
33636719	mitochondrial import inner membrane translocase subunit TIM44 [Homo sapiens]	68.7765	5.09	1	3	3	3	1.74228e+07	452	51.3235	8.32373
156713442	proteasome subunit alpha type-4 isoform 1 [Homo sapiens]	68.576	6.9	2	2	2	2	4.73286e+07	261	29.4652	7.72314
57222563	cytoskeleton-associated protein 5 isoform b [Homo sapiens]	68.41	2.74	2	4	4	4	8.96054e+06	1972	218.387	8.06006
62865628	methylsterol monooxygenase 1 isoform 2 [Homo sapiens]	68.2	8.64	2	1	1	1	2.39516e+07	162	19.4578	7.7085
116235444	protein SAAL1 [Homo sapiens]	68.1913	2.32	1	1	1	2	1.58202e+07	474	53.5237	4.50049
13489112	phosphatidylserine decarboxylase proenzyme [Homo sapiens]	67.95	5.87	1	2	2	3	1.96501e+07	375	43.0191	9.70068
20070197	dolichyl-diphosphooligosaccharide--protein glycosyltransferase 48 kDa subunit precursor [Homo sapiens]	67.9356	6.58	1	3	3	3	3.16803e+07	456	50.6699	6.40479
30581135	structural maintenance of chromosomes protein 1A [Homo sapiens]	67.88	2.68	1	3	3	3	1.25153e+07	1233	143.144	7.63525
24307971	serine/threonine-protein kinase 38-like [Homo sapiens]	67.48	12.72	1	4	5	6	57271972	464	53.9684	6.81494
4507241	FACT complex subunit SSRP1 [Homo sapiens]	67.0852	5.36	1	4	4	5	3.59299e+07	709	81.0244	6.87354
13376331	L-2-hydroxyglutarate dehydrogenase, mitochondrial precursor [Homo sapiens]	66.95	5.18	1	2	2	2	1.2838e+07	463	50.2839	8.14795
11321583	succinyl-CoA ligase [ADP-forming] subunit beta, mitochondrial precursor [Homo sapiens]	66.67	13.17	1	5	5	6	4.08648e+07	463	50.2852	7.41553
112382250	spectrin beta chain, non-erythrocytic 1 isoform 1 [Homo sapiens]	66.53	4.61	2	8	8	8	1.74034e+07	2364	274.439	5.56689
6912478	importin subunit alpha-7 [Homo sapiens]	66.31	2.61	3	1	1	1	9743701	536	59.9915	4.98291
13128864	histone deacetylase 6 [Homo sapiens]	65.26	0.99	1	1	1	2	1.71636e+07	1215	131.336	5.30029
5454064	RNA-binding protein 14 isoform 1 [Homo sapiens]	65.2509	7.17	1	3	3	3	2.10785e+07	669	69.4489	9.67139
261278315	U3 small nucleolar RNA-associated protein 14 homolog A isoform 2 [Homo sapiens]	65.17	3.34	3	2	2	2	1.11847e+07	719	81.9549	7.85498
58530840	desmoplakin isoform I [Homo sapiens]	65.03	0.77	2	2	2	2	1.11722e+07	2871	331.569	6.81494
62912457	delta-1-pyrroline-5-carboxylate synthase isoform 2 [Homo sapiens]	64.76	7.31	2	5	5	5	1.40981e+07	793	87.0344	7.12256
4758876	polyadenylate-binding protein 2 [Homo sapiens]	64.15	5.23	1	1	1	1	44159898	306	32.729	5.05908
5453918	peroxisomal membrane protein PMP34 [Homo sapiens]	64.05	9.77	1	2	2	2	4.31294e+07	307	34.5448	10.0815
38327625	citrate synthase, mitochondrial precursor [Homo sapiens]	63.98	5.36	1	2	2	2	2.02573e+07	466	51.6795	8.32373
72534670	phospholipase A-2-activating protein [Homo sapiens]	63.87	6.92	1	3	3	3	9.86393e+06	795	87.1014	6.3667
52630440	peptidyl-prolyl cis-trans isomerase FKBP8 [Homo sapiens]	63.84	10.9	1	3	3	4	7.38428e+07	413	44.6207	4.84326
95113664	leucine-rich repeat-containing protein 1 [Homo sapiens]	63.51	2.48	3	1	1	1	7.1221e+06	524	59.2049	5.021
11141903	FAST kinase domain-containing protein 5 [Homo sapiens]	63.5	9.95	1	7	7	8	4.12906e+07	764	86.5186	8.1333
88759348	RING finger protein 219 [Homo sapiens]	63.04	2.34	1	1	1	1	13779993	726	81.0657	5.71924
40068497	FAST kinase domain-containing protein 3 [Homo sapiens]	62.8438	7.25	1	4	4	4	2.29109e+07	662	75.6406	8.29443
47086907	lysophosphatidylcholine acyltransferase 2 [Homo sapiens]	62.83	9.19	1	4	4	6	3.13627e+07	544	60.1694	6.55127
56118223	choline/ethanolaminephosphotransferase 1 [Homo sapiens]	62.7953	6.73	1	3	3	8	2.51292e+08	416	46.5227	8.20654
11863154	coatomer subunit delta isoform 1 [Homo sapiens]	62.7	4.5	2	2	2	2	1.49296e+07	511	57.1741	6.21436
7662647	phosphatidylserine synthase 1 [Homo sapiens]	62.64	2.75	1	1	1	1	2.87569e+07	473	55.4911	8.42627
4507125	small nuclear ribonucleoprotein-associated proteins B and B' isoform B [Homo sapiens]	62.45	6.49	3	2	2	2	1.9358e+07	231	23.6402	10.9019
5031571	actin-related protein 2 isoform b [Homo sapiens]	61.43	4.31	2	1	1	1	1.81382e+07	394	44.7322	6.7417
221136939	U4/U6 small nuclear ribonucleoprotein Prp31 [Homo sapiens]	61.3379	14.63	1	5	5	6	5.07131e+07	499	55.4214	5.78271
25777602	26S proteasome non-ATPase regulatory subunit 2 [Homo sapiens]	61.25	8.37	1	6	6	7	5.30501e+07	908	100.136	5.19873
266453278	ataxin-10 isoform 2 [Homo sapiens]	61.05	9.49	2	3	3	3	3.02916e+07	411	46.2572	5.08447
186928850	28S ribosomal protein S27, mitochondrial [Homo sapiens]	60.79	5.56	1	2	2	2	9.50254e+06	414	47.5814	6.17627
14043022	methionine--tRNA ligase, cytoplasmic [Homo sapiens]	60.76	3.78	1	3	3	3	2.21085e+07	900	101.052	6.16357
48762926	periodic tryptophan protein 2 homolog [Homo sapiens]	60.69	3.26	1	2	2	2	6.98762e+06	919	102.387	6.15088
4502277	sodium/potassium-transporting ATPase subunit beta-1 [Homo sapiens]	60.66	8.25	1	2	2	2	3.04163e+07	303	35.0389	8.52881
157502193	26S proteasome non-ATPase regulatory subunit 13 isoform 1 [Homo sapiens]	60.47	7.18	2	2	2	2	1.68526e+07	376	42.9181	5.80811
78000156	translation initiation factor eIF-2B subunit delta isoform 3 [Homo sapiens]	60.11	3.07	3	1	1	1	1.61634e+07	522	57.4223	9.37842
148833484	poly(rC)-binding protein 2 isoform c [Homo sapiens]	60.05	32.93	9	4	5	7	5.80005e+07	331	34.895	8.00146
301601658	double-stranded RNA-specific adenosine deaminase isoform d [Homo sapiens]	60.03	3.01	4	2	2	2	1.37562e+07	931	103.576	8.66064
14591909	60S ribosomal protein L5 [Homo sapiens]	59.34	13.8	1	4	4	6	4.80143e+07	297	34.3407	9.71533
23110939	proteasome subunit alpha type-3 isoform 2 [Homo sapiens]	59.3096	23.79	2	5	5	5	2.54952e+07	248	27.6297	5.32568
4758340	phenylalanine--tRNA ligase alpha subunit [Homo sapiens]	59.249	16.14	1	5	5	5	3.38453e+07	508	57.5275	7.79639
41350320	melanoma-associated antigen D2 [Homo sapiens]	59.06	7.92	3	4	4	4	2.79309e+07	606	64.9144	9.31982
21396480	RNA-binding protein Raly isoform 2 [Homo sapiens]	58.52	11.38	4	2	2	2	1.36948e+07	290	30.3458	9.62744
24638433	nicastrin precursor [Homo sapiens]	58.48	1.69	1	1	1	1	18565763	709	78.3615	5.98584
119395754	keratin, type II cytoskeletal 5 [Homo sapiens]	58.38	8.47	5	3	5	6	1.75971e+08	590	62.34	7.73779
38176296	ceramide synthase 1 isoform 2 [Homo sapiens]	58.19	7.12	2	1	1	2	1.4024e+08	337	37.9585	8.55811
7019415	protein transport protein Sec61 subunit alpha isoform 1 [Homo sapiens]	58.18	14.08	1	3	5	7	5.76649e+08	476	52.2305	8.06006
4758796	developmentally-regulated GTP-binding protein 1 [Homo sapiens]	57.8882	7.08	1	2	2	2	1.73077e+07	367	40.5168	8.89502
67189747	60S ribosomal protein L6 [Homo sapiens]	57.7565	12.15	1	3	3	4	6.38265e+07	288	32.7076	10.5796
49472841	A-kinase anchor protein 8-like [Homo sapiens]	57.59	2.01	1	1	1	1	6.54042e+06	646	71.6037	5.07178
4758332	long-chain-fatty-acid--CoA ligase 4 isoform 1 [Homo sapiens]	57.57	2.24	2	1	1	1	14274041	670	74.3879	8.03076
40217812	protein TBRG4 isoform 1 [Homo sapiens]	57.1719	5.23	3	3	3	3	1.86404e+07	631	70.6934	7.41553
4507879	voltage-dependent anion-selective channel protein 1 [Homo sapiens]	56.98	10.6	3	2	2	4	2.69712e+07	283	30.7536	8.54346
375493516	mitochondrial ribonuclease P protein 3 isoform 3 [Homo sapiens]	56.78	1.84	3	1	1	1	14449105	488	56.4508	7.79639
91199540	dihydrolipoyl dehydrogenase, mitochondrial precursor [Homo sapiens]	56.64	5.89	1	2	2	3	4.21207e+07	509	54.143	7.85498
4506489	replication factor C subunit 3 isoform 1 [Homo sapiens]	56.58	11.8	2	4	4	4	2.83685e+07	356	40.5299	8.33838
118601081	heterogeneous nuclear ribonucleoprotein U-like protein 2 [Homo sapiens]	56.55	1.87	1	1	1	1	14211571	747	85.0522	4.90674
510937039	protein MON2 homolog isoform 4 [Homo sapiens]	56.4606	5.69	5	9	9	10	3.22992e+07	1688	187.201	5.98584
341604768	60S ribosomal protein L13 isoform 2 [Homo sapiens]	56.384	16.67	3	3	3	5	8.2302e+07	192	22.1704	11.6489
20270303	mitochondrial Rho GTPase 2 [Homo sapiens]	55.9222	4.21	1	2	2	2	2.95599e+07	618	68.0747	5.85889
19913424	V-type proton ATPase catalytic subunit A [Homo sapiens]	55.8733	7.13	1	3	3	3	2.01387e+07	617	68.2605	5.51611
134288884	probable glutamate--tRNA ligase, mitochondrial [Homo sapiens]	55.59	6.12	1	3	3	3	2.27904e+07	523	58.6516	8.76318
221219056	dnaJ homolog subfamily C member 7 isoform 2 [Homo sapiens]	55.31	5.25	2	2	2	2	1.2998e+07	438	50.0648	8.11865
308193325	trypsin-3 isoform 4 preproprotein [Homo sapiens]	55.29	5.42	4	1	1	2	2.55824e+07	240	25.8777	5.8335
117938251	bcl-2-associated transcription factor 1 isoform 2 [Homo sapiens]	55.2	5.75	3	4	4	4	3.10107e+07	869	100.172	9.94971
163965364	nascent polypeptide-associated complex subunit alpha isoform b [Homo sapiens]	55.17	6.51	2	1	1	1	3.26899e+07	215	23.3697	4.56396
21361468	nucleolar protein 11 [Homo sapiens]	55.1	4.59	1	2	2	2	3.48036e+07	719	81.0719	6.07471
378404908	glyceraldehyde-3-phosphate dehydrogenase isoform 2 [Homo sapiens]	55.09	15.36	2	2	2	3	4.50791e+07	293	31.528	7.60596
388240801	lamin-B2 [Homo sapiens]	54.9428	4.35	1	2	3	3	1.03071e+07	620	69.9057	5.59229
7705706	40S ribosomal protein S27-like [Homo sapiens]	54.56	28.57	2	2	2	2	6.17865e+07	84	9.47087	9.45166
4826659	F-actin-capping protein subunit beta isoform 1 [Homo sapiens]	54.33	5.15	2	1	1	1	12595173	272	30.6094	5.99854
83376130	elongation factor 1-beta [Homo sapiens]	54.24	16.44	1	3	3	3	3.24567e+07	225	24.7483	4.66553
5730031	secretory carrier-associated membrane protein 2 [Homo sapiens]	54.09	6.08	1	1	1	1	1.22041e+07	329	36.6253	6.1001
7661862	protein phosphatase 1F [Homo sapiens]	54	2.2	1	1	1	1	1.51205e+07	454	49.8001	5.09717
231573214	E3 ubiquitin-protein ligase listerin [Homo sapiens]	53.93	1.27	1	2	2	3	1.37167e+07	1812	205.046	6.52197
9558733	transformer-2 protein homolog alpha [Homo sapiens]	53.93	4.96	1	1	1	1	1.94036e+07	282	32.6691	11.2681
385198063	putative ribosomal RNA methyltransferase NOP2 isoform 4 [Homo sapiens]	53.83	3.66	4	2	2	2	1.30103e+07	628	69.5716	6.58057
394953908	26S proteasome non-ATPase regulatory subunit 11 [Homo sapiens]	53.68	11.37	1	4	4	4	2.3676e+07	422	47.434	6.48096
50980309	U3 small nucleolar RNA-associated protein 15 homolog [Homo sapiens]	53.6695	5.21	1	2	2	2	1.57243e+07	518	58.3786	9.11475
314122231	large proline-rich protein BAG6 isoform c [Homo sapiens]	53.62	3.54	4	2	2	3	2.47327e+07	903	96.7389	6.21436
4505343	nuclear cap-binding protein subunit 1 [Homo sapiens]	53.57	1.39	1	1	1	1	13379711	790	91.7805	6.43018
154355000	far upstream element-binding protein 2 [Homo sapiens]	53.45	1.41	1	1	1	1	24659602	711	73.07	7.29834
386642860	threonine--tRNA ligase, cytoplasmic isoform 1 [Homo sapiens]	53.43	1.24	2	1	1	1	1.05091e+07	723	83.3819	6.66846
409971397	dnaJ homolog subfamily C member 10 isoform 2 precursor [Homo sapiens]	53.33	3.21	2	2	2	2	1.42628e+07	747	86.0809	7.38623
4506455	reticulocalbin-1 precursor [Homo sapiens]	53.13	4.53	1	1	1	1	4.14583e+06	331	38.8662	4.99561
4506189	proteasome subunit alpha type-7 [Homo sapiens]	53.02	8.87	4	2	2	2	1.0632e+07	248	27.8696	8.45557
6005872	translocation protein SEC63 homolog [Homo sapiens]	52.93	2.89	1	2	2	2	1.61744e+07	760	87.9416	5.31299
4506743	40S ribosomal protein S8 [Homo sapiens]	52.91	18.75	1	3	3	3	2.95214e+07	208	24.1902	10.3159
33350932	cytoplasmic dynein 1 heavy chain 1 [Homo sapiens]	52.72	0.32	1	1	1	1	5.62268e+06	4646	532.072	6.40479
14165431	protocadherin alpha-C2 isoform 2 precursor [Homo sapiens]	52.4592	0.79	2	1	1	7	192099433	884	96.137	5.19873
238814322	mitochondrial 10-formyltetrahydrofolate dehydrogenase precursor [Homo sapiens]	51.96	8.56	4	6	6	7	2.37332e+07	923	101.681	6.52197
92110027	glutaminyl-peptide cyclotransferase-like protein isoform 1 [Homo sapiens]	51.8704	20.68	2	6	6	9	1.83737e+08	382	42.8971	9.81787
5803181	stress-induced-phosphoprotein 1 [Homo sapiens]	51.6064	3.13	1	3	3	3	8.33266e+06	543	62.5994	6.80029
94818790	rhomboid domain-containing protein 2 isoform a [Homo sapiens]	51.21	7.42	2	2	2	2	4.88277e+07	364	39.1771	9.31982
188497750	hexokinase-1 isoform HKI-td [Homo sapiens]	51.2	4.2	6	2	4	5	2.50587e+07	905	101.02	6.90283
60279268	splicing factor U2AF 65 kDa subunit isoform b [Homo sapiens]	51.16	3.4	2	1	1	1	45932545	471	53.087	9.08545
33342278	traB domain-containing protein [Homo sapiens]	50.95	4.79	1	1	1	2	4.00281e+07	376	42.2939	8.00146
429535839	threonine--tRNA ligase, mitochondrial isoform c [Homo sapiens]	50.88	4.08	3	2	2	2	2.03431e+07	588	66.3309	7.09326
4759344	centromere/kinetochore protein zw10 homolog [Homo sapiens]	50.81	1.67	1	1	1	1	3.6425e+07	779	88.7729	6.26514
21361144	26S protease regulatory subunit 6A [Homo sapiens]	50.6534	9.57	1	3	3	5	2.77436e+07	439	49.1725	5.23682
7019569	vacuolar protein sorting-associated protein 4A [Homo sapiens]	50.65	15.79	3	5	5	6	4.52741e+07	437	48.867	7.79639
183603931	serine/threonine-protein phosphatase 6 catalytic subunit isoform c [Homo sapiens]	50.6	8.83	3	2	2	2	1.32531e+07	283	32.5113	6.03662
222352111	MKI67 FHA domain-interacting nucleolar phosphoprotein [Homo sapiens]	50.54	4.44	1	1	1	1	7.99904e+06	293	34.201	9.87646
54112117	splicing factor 3B subunit 1 isoform 1 [Homo sapiens]	50.39	3.91	1	3	3	4	3.39924e+07	1304	145.738	7.09326
337756507	monofunctional C1-tetrahydrofolate synthase, mitochondrial isoform 3 [Homo sapiens]	50.37	2.74	4	2	2	2	2.44125e+07	913	99.2493	7.26904
222352151	poly(rC)-binding protein 1 [Homo sapiens]	50.2301	25	3	3	4	4	4.30334e+07	356	37.4739	7.09326
14149746	COUP transcription factor 2 isoform a [Homo sapiens]	50.23	6.04	5	3	3	3	6.08479e+07	414	45.5416	8.27979
260898763	RNA-binding protein 28 isoform 2 [Homo sapiens]	50.23	2.43	2	1	1	1	6.62919e+06	618	69.8802	8.54346
5032179	transcription intermediary factor 1-beta [Homo sapiens]	50.09	5.75	1	3	3	3	2.31608e+07	835	88.4934	5.77002
302699239	eukaryotic translation initiation factor 4 gamma 1 isoform 4 [Homo sapiens]	49.85	3.42	9	4	4	4	1.39706e+07	1404	154.837	5.16064
7657381	pre-mRNA-processing factor 19 [Homo sapiens]	49.75	10.71	1	3	3	3	1.64731e+07	504	55.1463	6.60986
281604138	serine/threonine-protein phosphatase PGAM5, mitochondrial isoform 2 [Homo sapiens]	49.74	10.07	3	3	3	3	2.40301e+07	288	31.8566	8.67529
24475847	influenza virus NS1A-binding protein [Homo sapiens]	49.72	4.83	1	2	2	2	3.92978e+07	642	71.6829	5.52881
5031981	26S proteasome non-ATPase regulatory subunit 14 [Homo sapiens]	49.68	12.58	1	2	2	2	2.80731e+07	310	34.5546	6.52197
50658065	structural maintenance of chromosomes protein 4 [Homo sapiens]	49.61	0.93	1	1	1	1	1.52075e+07	1288	147.091	6.78564
4503817	3-ketodihydrosphingosine reductase precursor [Homo sapiens]	49.59	7.53	1	2	2	2	1.1657e+07	332	36.1636	7.12256
258613943	aspartyl/asparaginyl beta-hydroxylase isoform f [Homo sapiens]	49.57	5.35	12	2	2	2	1.95108e+07	729	83.2162	4.91943
76496472	60S ribosomal protein L3 isoform b [Homo sapiens]	49.5082	17.51	2	4	4	4	3.34164e+07	354	40.1266	10.228
118582269	serine/arginine-rich splicing factor 1 isoform 2 [Homo sapiens]	49.46	19.4	3	4	4	4	2.21974e+07	201	22.446	7.94287
411147367	ATP-binding cassette sub-family B member 7, mitochondrial isoform 4 [Homo sapiens]	49.29	2.89	5	2	2	2	6.61332e+07	726	79.7637	9.27588
11641289	dimethyladenosine transferase 2, mitochondrial [Homo sapiens]	48.98	9.34	1	4	4	4	2.03764e+07	396	45.3198	9.18799
112420977	cullin-associated NEDD8-dissociated protein 2 isoform 2 [Homo sapiens]	48.88	2.14	2	2	2	2	1.25067e+07	1119	122.586	5.87158
226246665	keratin, type II cytoskeletal 72 isoform 2 [Homo sapiens]	48.79	4.05	6	1	2	4	5.95057e+07	469	51.0918	6.45557
312836775	calcium-transporting ATPase type 2C member 1 isoform 1c [Homo sapiens]	48.48	1.8	9	1	1	1	4157862	888	96.8972	6.31592
5453906	CDP-diacylglycerol--inositol 3-phosphatidyltransferase [Homo sapiens]	48.42	5.16	1	1	1	2	4.54806e+07	213	23.5231	8.03076
5174529	S-adenosylmethionine synthase isoform type-2 [Homo sapiens]	48.39	3.8	1	1	1	1	1.44953e+07	395	43.6333	6.48096
19923193	hsc70-interacting protein isoform 1 [Homo sapiens]	48.05	3.79	1	1	1	1	1.20981e+08	369	41.3055	5.2749
9506687	DNA damage-inducible transcript 4 protein [Homo sapiens]	47.94	6.47	1	1	1	1	1.23166e+07	232	25.3547	4.98291
6005757	FACT complex subunit SPT16 [Homo sapiens]	47.93	2.58	1	2	2	2	2.96119e+07	1047	119.838	5.65576
21536301	signal transducer and activator of transcription 1-alpha/beta isoform beta [Homo sapiens]	47.85	3.09	2	2	2	2	7.49598e+06	712	82.9905	6.41748
339275831	eukaryotic translation initiation factor 3 subunit L isoform 2 [Homo sapiens]	47.85	3.1	2	1	1	1	6901619	516	60.9747	7.03467
28416899	trifunctional purine biosynthetic protein adenosine-3 isoform 2 [Homo sapiens]	47.8289	4.16	2	2	2	2	1.74487e+07	433	46.0038	6.78564
122937211	proteasome-associated protein ECM29 homolog [Homo sapiens]	47.76	3.52	1	5	5	5	1.05376e+07	2017	223.552	8.74854
4502703	cell division control protein 6 homolog [Homo sapiens]	47.64	7.68	1	4	4	4	15551694	560	62.6805	9.5835
34740329	heterogeneous nuclear ribonucleoprotein A3 [Homo sapiens]	47.6367	15.08	1	4	4	4	6.51864e+07	378	39.5706	9.01221
32189371	transmembrane protein 165 precursor [Homo sapiens]	47.49	5.86	1	1	1	1	1.86041e+07	324	34.8835	7.02002
31541941	heat shock 70 kDa protein 4L [Homo sapiens]	47.47	1.55	1	1	1	1	2.91112e+07	839	94.4525	5.88428
209969832	FAST kinase domain-containing protein 2 [Homo sapiens]	47.46	2.39	1	1	1	1	1.09233e+07	710	81.41	8.04541
108773810	leucine--tRNA ligase, cytoplasmic [Homo sapiens]	46.7577	1.96	1	2	2	2	1.27097e+07	1176	134.379	7.29834
303304977	Golgi pH regulator A isoform 2 [Homo sapiens]	46.66	2.79	2	1	1	1		430	49.9534	9.34912
4503243	lanosterol 14-alpha demethylase isoform 1 precursor [Homo sapiens]	46.5164	7.66	2	3	3	4	2.48756e+07	509	57.2417	8.52881
41406097	segment polarity protein dishevelled homolog DVL-3 [Homo sapiens]	46.44	4.75	2	3	3	5	73799273	716	78.0059	6.65381
157419120	transmembrane protein 177 [Homo sapiens]	46.41	6.43	1	2	2	3	34033361	311	33.7386	9.61279
34303926	probable proline--tRNA ligase, mitochondrial precursor [Homo sapiens]	46.28	2.74	1	1	1	1	4.08074e+06	475	53.2281	8.104
70980549	protein RRP5 homolog [Homo sapiens]	45.95	1.39	1	2	2	2	12911352	1871	208.57	8.86572
224451038	protein YIF1B isoform 2 [Homo sapiens]	45.91	4.59	5	1	1	1	1.92351e+07	283	31.1542	7.43018
41872631	fatty acid synthase [Homo sapiens]	45.88	2.39	1	4	4	4	1.46478e+07	2511	273.254	6.44287
195539395	26S protease regulatory subunit 10B [Homo sapiens]	45.76	7.69	1	2	2	2	4.42956e+07	403	45.768	7.78174
9910244	28S ribosomal protein S22, mitochondrial [Homo sapiens]	45.42	7.5	1	1	1	1	1.17904e+07	360	41.2544	7.89893
345197228	transformer-2 protein homolog beta isoform 2 [Homo sapiens]	45.4	12.23	2	2	2	2	1.4592e+07	188	21.9217	10.1548
217330616	protein transport protein Sec61 subunit alpha isoform 2 isoform c [Homo sapiens]	45.24	7.09	3	1	3	4	3.12714e+08	437	48.7549	9.29053
50592988	cytochrome b-c1 complex subunit 2, mitochondrial precursor [Homo sapiens]	45.19	7.73	1	2	2	2	1.70045e+07	453	48.4129	8.63135
388240808	structural maintenance of chromosomes protein 2 [Homo sapiens]	45.16	1.09	1	1	1	1	1.46453e+07	1197	135.572	8.42627
61743952	1-acyl-sn-glycerol-3-phosphate acyltransferase epsilon [Homo sapiens]	45.06	2.47	1	1	1	1	8.57521e+06	364	42.0449	9.1001
307574674	vesicle-associated membrane protein-associated protein B/C isoform 2 [Homo sapiens]	45.01	12.12	4	1	1	1	1.41937e+07	99	11.1446	8.54346
15055539	40S ribosomal protein S2 [Homo sapiens]	44.7668	10.24	1	3	3	4	1.25438e+08	293	31.3046	10.2427
34101288	cleavage and polyadenylation specificity factor subunit 2 [Homo sapiens]	44.64	1.66	1	1	1	2	1.28884e+07	782	88.4307	5.10986
116534898	desmoglein-2 preproprotein [Homo sapiens]	44.62	2.95	1	3	3	3	1.12936e+07	1118	122.218	5.23682
15553127	hexokinase-2 [Homo sapiens]	44.59	3.16	2	1	3	4	1.96045e+07	917	102.313	6.04932
125656165	THO complex subunit 2 [Homo sapiens]	44.3089	1.38	1	2	2	2	1.40565e+07	1593	182.659	8.44092
31880783	protein pelota homolog [Homo sapiens]	44.2764	10.91	1	4	4	5	1.77725e+07	385	43.332	6.34131
342672053	pescadillo homolog isoform 2 [Homo sapiens]	43.92	3.26	2	2	2	2	6.14037e+06	583	67.4138	7.53271
49472822	eukaryotic translation initiation factor 3 subunit G [Homo sapiens]	43.89	9.38	1	2	2	2	1.24534e+07	320	35.5889	6.12549
6005721	erlin-2 isoform 1 [Homo sapiens]	43.68	6.78	2	2	2	2	1.2908e+07	339	37.8155	5.61768
4758556	U4/U6 small nuclear ribonucleoprotein Prp3 [Homo sapiens]	43.57	2.05	1	1	1	1		683	77.4809	9.49561
205830426	zinc transporter ZIP14 isoform c precursor [Homo sapiens]	43.57	2.49	3	1	1	1	13802989	481	52.8045	5.77002
19913408	DNA topoisomerase 2-beta [Homo sapiens]	43.18	2.9	1	2	4	4	1.77769e+07	1621	182.548	8.06006
394582093	DNA replication licensing factor MCM3 isoform 1 [Homo sapiens]	43.16	5.04	2	3	3	3	1.78684e+07	853	95.8484	5.77002
23238226	cdc42 effector protein 1 [Homo sapiens]	43.16	11.25	1	3	3	3	3.59132e+07	391	40.27	7.15186
32307150	UDP-N-acetylglucosamine--peptide N-acetylglucosaminyltransferase 110 kDa subunit isoform 2 [Homo sapiens]	43.15	1.64	2	1	1	1	9.25879e+06	1036	115.632	6.65381
300116164	origin recognition complex subunit 4 isoform 2 [Homo sapiens]	43.13	2.56	3	1	1	1	8.7144e+06	352	40.844	6.53662
260656039	neuropathy target esterase isoform c [Homo sapiens]	43	0.92	4	1	1	1	1.6825e+07	1300	143.261	7.73779
38492356	DNA polymerase delta subunit 3 [Homo sapiens]	42.74	2.79	1	1	1	1	3.38286e+07	466	51.3683	9.34912
30578418	sideroflexin-2 [Homo sapiens]	42.58	4.04	1	1	1	1	1.08188e+07	322	36.2077	9.40771
4885495	dnaJ homolog subfamily B member 6 isoform b [Homo sapiens]	42.53	9.96	3	2	2	2	25795595	241	26.8831	7.54736
333440451	CLIP-associating protein 2 isoform 2 [Homo sapiens]	42.23	0.85	6	1	1	1	1.15514e+07	1294	140.976	8.39697
4885371	histone H1.0 [Homo sapiens]	42.13	6.7	1	1	1	1	2.63192e+07	194	20.8502	10.8433
18860831	dynamin-like 120 kDa protein, mitochondrial isoform 2 [Homo sapiens]	41.95	3.46	8	2	2	2	1.20804e+07	924	107.501	7.98682
215599015	H/ACA ribonucleoprotein complex subunit 4 isoform 2 [Homo sapiens]	41.85	6.48	2	2	2	2	3.44044e+07	509	56.9965	9.46631
4505763	phosphoglycerate kinase 1 [Homo sapiens]	41.81	4.08	1	1	1	2	2.70988e+07	417	44.5861	8.104
51243032	oxysterol-binding protein-related protein 8 isoform b [Homo sapiens]	41.8	1.3	2	1	1	1	1.54355e+07	847	96.8952	7.54736
171906582	coiled-coil domain-containing protein 47 precursor [Homo sapiens]	41.634	2.07	1	2	2	2	12266540	483	55.8383	4.86865
4826730	serine/threonine-protein kinase mTOR [Homo sapiens]	41.63	0.47	1	1	1	1	9.54681e+06	2549	288.707	7.1665
224028246	non-POU domain-containing octamer-binding protein isoform 1 [Homo sapiens]	41.63	9.55	2	3	4	6	5.4215e+07	471	54.1973	8.95361
239787844	testis-expressed sequence 10 protein isoform 2 [Homo sapiens]	41.46	1.75	2	1	1	1	4.85501e+06	913	103.85	9.36377
24307999	glycerol-3-phosphate dehydrogenase 1-like protein [Homo sapiens]	41.4281	5.7	1	2	2	2	38563707	351	38.3939	7.02002
5032087	splicing factor 3A subunit 1 isoform 1 [Homo sapiens]	41.2567	4.92	2	2	2	3	7.0434e+06	793	88.8305	5.22412
93277076	threonylcarbamoyladenosine tRNA methylthiotransferase [Homo sapiens]	40.71	7.25	1	3	3	3	2.76144e+07	579	65.0701	7.45947
390608669	prohibitin-2 isoform 3 [Homo sapiens]	40.6	16.48	2	3	3	4	3.43909e+07	261	29.0257	10.0229
5729840	gamma-tubulin complex component 2 isoform 2 [Homo sapiens]	40.5557	6.65	3	5	5	5	2.24616e+07	902	102.469	6.84424
130502140	calmodulin-regulated spectrin-associated protein 3 isoform 2 [Homo sapiens]	40.55	1.44	1	1	1	1	7285500	1249	134.666	8.35303
151101292	thioredoxin-related transmembrane protein 1 precursor [Homo sapiens]	40.48	7.86	1	2	2	2	3.45294e+07	280	31.7708	4.98291
190014623	exosome complex exonuclease RRP44 isoform a [Homo sapiens]	40.47	1.36	1	1	1	1	5772512	958	108.934	7.13721
336176066	RNA-binding protein 39 isoform d [Homo sapiens]	40.46	3.78	4	2	2	2	26134448	502	56.332	10.0376
170295797	carbamoyl-phosphate synthase [ammonia], mitochondrial isoform c [Homo sapiens]	40.43	0.95	3	1	1	1	4.47522e+07	1049	115.964	5.96045
397137998	PREDICTED: importin-13 [Homo sapiens]	40.3584	3.4	2	2	2	2	15668011	824	92.3383	5.05908
13491166	pumilio homolog 1 isoform 2 [Homo sapiens]	39.98	0.93	2	1	1	1	2.33598e+06	1186	126.395	6.84424
33469922	DNA replication licensing factor MCM7 isoform 2 [Homo sapiens]	39.886	6.45	2	2	2	3	1.89836e+07	543	60.6048	6.25244
4506017	serine/threonine-protein phosphatase 2A catalytic subunit alpha isoform [Homo sapiens]	39.81	3.56	2	1	1	1	1.19976e+07	309	35.5714	5.5415
86198310	mitochondrial carnitine/acylcarnitine carrier protein CACL [Homo sapiens]	39.79	6.6	1	2	2	2	2.40702e+07	303	32.0418	8.74854
295821207	cell division control protein 45 homolog isoform 3 [Homo sapiens]	39.69	2.5	3	1	1	1	2.32769e+07	520	60.206	5.80811
376319206	U4/U6.U5 tri-snRNP-associated protein 2 isoform 4 [Homo sapiens]	39.52	3.25	3	1	1	1	1.19658e+07	462	53.4767	8.57275
116063536	2-methoxy-6-polyprenyl-1,4-benzoquinol methylase, mitochondrial precursor [Homo sapiens]	39.42	10.09	1	2	2	3	1.62963e+07	327	37.1168	6.94678
197927448	WD repeat-containing protein 6 [Homo sapiens]	39.403	3.74	1	2	2	2	2.13447e+07	1151	124.921	6.91748
38201714	ELAV-like protein 1 [Homo sapiens]	39.26	3.37	1	1	1	1	6.07262e+07	326	36.0692	9.17334
40789249	aspartate--tRNA ligase, mitochondrial [Homo sapiens]	39.09	7.29	1	3	3	3	1.3902e+07	645	73.5161	8.01611
208609990	nuclear pore complex protein Nup93 isoform 1 [Homo sapiens]	39.04	9.52	2	5	5	5	2.59931e+07	819	93.4296	5.71924
55953087	nucleolar GTP-binding protein 1 [Homo sapiens]	39.0163	6.62	1	3	3	4	1.49881e+07	634	73.9178	9.49561
37595752	lamin-B receptor [Homo sapiens]	38.9	3.09	1	2	2	2	2.59698e+07	615	70.658	9.36377
5803227	14-3-3 protein theta [Homo sapiens]	38.8339	12.24	5	1	3	5	39096738	245	27.7468	4.77979
86991440	serine/arginine-rich splicing factor 5 [Homo sapiens]	38.81	3.31	3	1	1	1	8.19963e+07	272	31.2453	11.5903
24430151	26S protease regulatory subunit 4 [Homo sapiens]	38.7984	13.41	3	3	4	6	3.65556e+07	440	49.1537	6.21436
148529014	DNA damage-binding protein 1 [Homo sapiens]	38.7167	3.25	1	3	3	4	1.95528e+07	1140	126.887	5.26221
290542345	YTH domain family protein 2 isoform 1 [Homo sapiens]	38.65	4.32	2	2	2	2	3.88785e+07	579	62.2957	8.79248
6005747	E3 ubiquitin-protein ligase RING2 [Homo sapiens]	38.49	4.17	2	1	1	1	6756881	336	37.6316	6.84424
54633315	deoxynucleotidyltransferase terminal-interacting protein 2 [Homo sapiens]	38.45	1.72	1	1	1	1		756	84.4179	6.16357
5803167	splicing factor 3A subunit 3 [Homo sapiens]	38.26	2.4	1	1	1	1	1.53001e+07	501	58.8123	5.37646
4557809	ornithine aminotransferase, mitochondrial isoform 1 precursor [Homo sapiens]	38.26	5.47	2	2	2	4	1.41166e+07	439	48.5042	7.03467
55956768	etoposide-induced protein 2.4 homolog isoform 2 [Homo sapiens]	38.21	3.05	2	1	1	1	2.60185e+07	262	30.0879	9.68604
22547134	39S ribosomal protein L37, mitochondrial [Homo sapiens]	37.98	3.78	1	1	1	1	13028502	423	48.0871	8.5874
109134349	coatomer subunit gamma-2 [Homo sapiens]	37.82	1.38	2	1	1	1	1.72309e+07	871	97.5596	5.80811
224591430	cell growth-regulating nucleolar protein [Homo sapiens]	37.76	3.69	1	1	1	1	8.00519e+06	379	43.6069	9.56885
194440713	serine/threonine-protein kinase VRK2 isoform 3 [Homo sapiens]	37.56	7.58	3	2	2	2	1.1744e+07	396	45.0053	9.1001
30520329	glycerol-3-phosphate acyltransferase 6 [Homo sapiens]	37.54	3.07	1	1	1	1	9.13728e+06	456	52.0372	9.18799
34147676	mTERF domain-containing protein 1, mitochondrial precursor [Homo sapiens]	37.4535	13.43	1	5	5	5	1.41212e+07	417	47.9412	8.52881
56181387	E3 ubiquitin-protein ligase CHIP [Homo sapiens]	37.31	3.96	1	1	1	1	3.48657e+07	303	34.8342	5.87158
13128860	histone deacetylase 1 [Homo sapiens]	37.25	2.49	2	1	1	1	4.43861e+07	482	55.0677	5.47803
46094065	solute carrier family 25 member 40 [Homo sapiens]	37.21	8.28	1	2	2	2	3.54618e+07	338	38.0999	9.34912
4505727	peroxisomal biogenesis factor 3 [Homo sapiens]	37.2	7.51	1	2	2	2	1.70737e+07	373	42.1129	8.14795
157671927	spermatogenesis-associated protein 5 [Homo sapiens]	37.11	2.91	3	1	2	3	40661669	893	97.8429	5.65576
306966132	spectrin alpha chain, non-erythrocytic 1 isoform 3 [Homo sapiens]	37.04	1.22	3	2	2	2	1.76314e+07	2452	282.108	5.33838
4504957	lysosome-associated membrane glycoprotein 2 isoform A precursor [Homo sapiens]	37	1.95	3	1	1	2	30043823	410	44.9323	5.63037
169790923	methionine synthase [Homo sapiens]	36.57	1.03	1	1	1	1	1.11759e+07	1265	140.437	5.57959
21361657	protein disulfide-isomerase A3 precursor [Homo sapiens]	36.39	5.94	1	3	3	3	1.82621e+07	505	56.7468	6.354
4826976	CAAX prenyl protease 2 isoform 1 [Homo sapiens]	36.35	6.99	2	2	2	2	2.11356e+07	329	35.8087	7.97217
110815813	ankyrin repeat and FYVE domain-containing protein 1 isoform 1 [Homo sapiens]	36.1674	3.08	2	2	2	2	1.38384e+07	1170	128.405	6.1001
4885399	structural maintenance of chromosomes protein 3 [Homo sapiens]	36.03	1.23	1	1	1	1	11793729	1217	141.454	7.18115
21536286	creatine kinase B-type [Homo sapiens]	35.98	11.02	1	2	2	2	21556807	381	42.6173	5.59229
62241024	ATP-dependent RNA helicase DDX19B isoform 2 [Homo sapiens]	35.68	3.35	4	1	1	1		448	50.458	6.13818
7019503	prolactin regulatory element-binding protein [Homo sapiens]	35.3	4.32	1	1	1	1	6.27395e+06	417	45.4397	7.88428
21389315	tricarboxylate transport protein, mitochondrial isoform a precursor [Homo sapiens]	35.25	3.86	2	1	1	1	17044294	311	33.991	9.89111
4758032	coatomer subunit beta' [Homo sapiens]	35.04	4.08	1	3	3	3	1.96415e+07	906	102.422	5.2749
195972879	transmembrane protein 194A isoform b [Homo sapiens]	34.99	2.16	2	1	1	1	407099	371	42.0055	6.16357
511630717	dolichyl-diphosphooligosaccharide--protein glycosyltransferase subunit STT3A isoform b [Homo sapiens]	34.93	1.96	2	1	1	1	2.20668e+07	613	69.5432	7.81104
239937451	adenosylhomocysteinase isoform 2 [Homo sapiens]	34.92	3.71	2	1	1	1		404	44.6296	6.46826
291045307	aladin isoform 2 [Homo sapiens]	34.9	5.07	2	2	2	2	1.33431e+07	513	55.7785	7.32764
215983058	magnesium transporter protein 1 [Homo sapiens]	34.67	7.63	1	3	3	3	1.24207e+07	367	41.5043	9.93506
20806097	nucleolar complex protein 3 homolog [Homo sapiens]	34.31	6.63	1	3	3	3	1.41938e+07	800	92.4896	9.17334
40254938	uncharacterized aarF domain-containing protein kinase 1 isoform a precursor [Homo sapiens]	34.29	2.87	1	1	1	1	9.30407e+06	523	59.681	8.60205
17158044	40S ribosomal protein S6 [Homo sapiens]	34.21	4.82	1	1	1	1	145831196	249	28.663	10.8433
380692328	probable ATP-dependent RNA helicase DDX56 isoform 2 [Homo sapiens]	34.2	5.92	2	3	3	3	1.1328e+07	507	57.2387	9.21729
14149680	extended synaptotagmin-1 isoform 2 [Homo sapiens]	34	1.18	2	1	1	1	9.50703e+06	1104	122.78	5.8335
46249373	melanoma antigen preferentially expressed in tumors [Homo sapiens]	33.9	4.72	11	2	2	2	1.87021e+07	509	57.8521	6.90283
190014578	phosphatidylinositide phosphatase SAC1 [Homo sapiens]	33.87	1.7	1	1	1	1	1.26898e+07	587	66.924	7.12256
499589599	neutral alpha-glucosidase AB isoform 5 [Homo sapiens]	33.83	6.39	5	4	4	4	1.74668e+07	830	93.9207	5.8208
51173724	bystin [Homo sapiens]	33.83	1.83	1	1	1	1	1.23025e+07	437	49.57	8.11865
155030216	sister chromatid cohesion protein PDS5 homolog A isoform 1 [Homo sapiens]	33.65	3.22	2	3	3	3	1.25307e+07	1337	150.734	7.91357
17921987	cytochrome c oxidase assembly protein COX15 homolog isoform 2 [Homo sapiens]	33.65	4.9	2	2	2	2	2.484e+07	388	43.8071	9.64209
339882741	HLA class I histocompatibility antigen, Cw-1 alpha chain precursor [Homo sapiens]	33.61	7.38	2	1	2	4	2.18676e+07	366	40.6849	5.87158
12667788	myosin-9 [Homo sapiens]	33.54	1.02	1	1	1	1	1.36919e+07	1960	226.392	5.60498
73486658	aspartate aminotransferase, mitochondrial precursor [Homo sapiens]	33.5	7.21	1	2	2	2	1.14894e+07	430	47.4873	9.01221
4505193	sphingolipid delta(4)-desaturase DES1 [Homo sapiens]	33.28	4.95	1	1	1	1	1.42361e+07	323	37.8412	7.45947
23943912	phosphoinositide 3-kinase regulatory subunit 4 [Homo sapiens]	33.27	0.96	1	1	1	1	1.11902e+07	1358	153.007	7.1665
8923179	F-box/LRR-repeat protein 12 [Homo sapiens]	33.08	6.13	1	1	1	1	10405307	326	37.0016	8.79248
157388937	syntaxin-17 [Homo sapiens]	33.02	14.57	1	2	2	2	2.33077e+07	302	33.3826	6.56592
29568103	U1 small nuclear ribonucleoprotein 70 kDa [Homo sapiens]	33	2.52	1	1	1	1	9.51497e+06	437	51.5258	9.93506
28872765	26S proteasome non-ATPase regulatory subunit 12 isoform 2 [Homo sapiens]	32.7	3.9	2	2	2	2	4.0417e+07	436	50.5463	7.88428
4758334	fatty acid desaturase 2 [Homo sapiens]	32.64	5.86	1	2	2	2	1.41228e+07	444	52.2259	8.82178
157426877	RNA 3'-terminal phosphate cyclase-like protein [Homo sapiens]	32.34	2.14	1	1	1	1	8.11505e+06	373	40.8166	9.26123
23510448	DNA replication licensing factor MCM5 [Homo sapiens]	31.52	1.63	1	1	1	1	12831066	734	82.2332	8.36768
312836806	adenylate kinase 2, mitochondrial isoform c [Homo sapiens]	31.51	12.05	3	2	2	2	1.29961e+08	224	24.6327	6.69775
33286418	pyruvate kinase isozymes M1/M2 isoform a [Homo sapiens]	31.43	11.68	6	4	4	4	2.09336e+07	531	57.9	7.84033
40254931	uncharacterized protein C1orf112 [Homo sapiens]	31.34	2.23	1	1	1	2	2.41301e+07	853	96.4917	5.99854
221316632	coatomer subunit beta [Homo sapiens]	31.3	1.57	1	2	2	2	7.51763e+06	953	107.074	6.04932
45643129	guanine nucleotide-binding protein-like 3 isoform 2 [Homo sapiens]	31.08	3.54	2	2	2	2	2.58549e+07	537	60.5025	8.79248
313747584	Golgi-specific brefeldin A-resistance guanine nucleotide exchange factor 1 isoform 3 [Homo sapiens]	30.73	0.81	3	1	1	1		1855	205.885	5.75732
27881506	ATP-binding cassette sub-family F member 2 isoform a [Homo sapiens]	30.6	1.77	2	1	1	1	1.02537e+07	623	71.2446	7.37158
295821202	cystathionine beta-synthase [Homo sapiens]	30.53	1.45	1	1	1	1	8.77371e+06	551	60.5482	6.65381
22547140	39S ribosomal protein L4, mitochondrial isoform b [Homo sapiens]	30.5	6.08	2	1	1	1	1.40599e+07	263	29.4835	10.1255
6224979	uracil-DNA glycosylase isoform UNG1 precursor [Homo sapiens]	30.26	2.63	1	1	1	1	4.85074e+07	304	33.9026	9.5249
62912479	HLA class I histocompatibility antigen, alpha chain E precursor [Homo sapiens]	30.15	7.54	6	1	2	3	2.71394e+07	358	40.0327	5.8335
45359846	ras GTPase-activating protein-binding protein 2 isoform b [Homo sapiens]	30.12	6.46	2	1	2	2	1.83448e+07	449	50.7861	5.37646
229577398	basic leucine zipper and W2 domain-containing protein 2 [Homo sapiens]	30.1	5.73	1	2	3	3	1.80926e+07	419	48.132	6.68311
27477134	nuclear pore membrane glycoprotein 210 precursor [Homo sapiens]	30.04	0.74	1	1	1	1	1.57562e+07	1887	204.983	6.81494
25777615	26S proteasome non-ATPase regulatory subunit 7 [Homo sapiens]	29.91	12.35	1	3	3	3	1.15488e+07	324	37.0025	6.771
11342680	beta-centractin [Homo sapiens]	29.59	2.66	2	1	1	1	1.74841e+07	376	42.2667	6.40479
156630992	OTU domain-containing protein 4 isoform 3 [Homo sapiens]	29.54	3.05	1	2	2	2	1.35984e+07	1049	117.009	6.66846
46275837	CCR4-NOT transcription complex subunit 1 isoform b [Homo sapiens]	29.41	0.64	3	1	1	1	8.15092e+06	1551	173.68	7.34229
38570062	Golgi to ER traffic protein 4 homolog [Homo sapiens]	29.34	7.65	1	2	2	2	1.94963e+07	327	36.481	5.41455
7705421	3-keto-steroid reductase [Homo sapiens]	29.2	3.52	1	1	1	1	8.81702e+06	341	38.1818	8.104
66773040	presqualene diphosphate phosphatase [Homo sapiens]	29.19	3.39	1	1	1	1	1.53198e+07	295	32.1728	9.99365
109452591	succinyl-CoA ligase [ADP/GDP-forming] subunit alpha, mitochondrial precursor [Homo sapiens]	29.12	4.34	1	1	1	1	1.36682e+07	346	36.2268	8.79248
224282149	6-phosphofructo-2-kinase/fructose-2,6-bisphosphatase 3 isoform 2 [Homo sapiens]	29.11	4.6	2	2	2	2	1.94078e+07	500	57.251	8.20654
8393116	chromatin accessibility complex protein 1 [Homo sapiens]	28.83	6.11	1	1	1	1	1.41149e+07	131	14.7015	5.09717
311893365	calpain-1 catalytic subunit [Homo sapiens]	28.81	1.4	1	1	1	1	9.58445e+06	714	81.8382	5.66846
225545550	telomere length regulation protein TEL2 homolog [Homo sapiens]	28.68	5.14	1	4	4	4	2.08096e+07	837	91.6892	5.75732
282403491	ribosomal biogenesis protein LAS1L isoform 2 [Homo sapiens]	28.59	6.28	3	3	3	3	21136464	717	81.1919	4.69092
4758012	clathrin heavy chain 1 [Homo sapiens]	28.52	1.79	1	3	3	3	9343852	1675	191.493	5.69385
38569423	ATP-citrate synthase isoform 2 [Homo sapiens]	28.33	1.37	2	1	1	1	4.32011e+06	1091	119.695	7.32764
4758668	serine palmitoyltransferase 2 [Homo sapiens]	28.32	4.27	1	2	2	2	8.84726e+06	562	62.8839	7.78174
357430784	sterol O-acyltransferase 1 isoform 3 [Homo sapiens]	28.23	2.68	3	1	1	1	129907105	485	57.2004	9.0708
24797106	FAS-associated factor 2 [Homo sapiens]	28.22	10.79	1	3	3	3	5.12141e+07	445	52.5905	5.61768
38327634	ATP-dependent RNA helicase DDX18 [Homo sapiens]	28.09	1.79	1	1	1	1	1.39056e+07	670	75.3594	9.49561
300388183	26S proteasome non-ATPase regulatory subunit 1 isoform 2 [Homo sapiens]	27.91	0.87	2	1	1	1	9.9109e+06	922	102.193	5.2749
66346685	plasminogen activator inhibitor 1 RNA-binding protein isoform 4 [Homo sapiens]	27.88	4.13	4	1	1	1	2.83109e+07	387	42.4013	8.44092
187607407	thiamine-triphosphatase isoform 1 [Homo sapiens]	27.86	6.96	1	1	1	1	1.03588e+07	230	25.55	4.81787
359718987	ATP-dependent zinc metalloprotease YME1L1 isoform 4 [Homo sapiens]	27.75	1.9	3	1	1	1	9.6249e+06	683	75.9347	8.57275
4507047	high affinity cationic amino acid transporter 1 [Homo sapiens]	27.72	1.75	1	1	1	1	2.19429e+07	629	67.5941	5.42725
53759107	argininosuccinate synthase [Homo sapiens]	27.55	1.7	1	1	1	1	9.9941e+06	412	46.501	8.01611
117676403	KRR1 small subunit processome component homolog [Homo sapiens]	27.54	2.36	1	1	1	1	7.29047e+06	381	43.6377	9.77393
56699482	protein FAM98A [Homo sapiens]	27.5	2.9	1	1	1	1	6.56564e+06	518	55.2382	8.95361
5174613	nucleosome assembly protein 1-like 4 [Homo sapiens]	27.49	7.2	1	1	2	4	15531640	375	42.7969	4.69092
60218913	calcyclin-binding protein isoform 2 [Homo sapiens]	27.47	3.78	2	1	1	1	6.37457e+06	185	21.2149	7.89893
102467484	sphingomyelin phosphodiesterase 4 isoform 1 [Homo sapiens]	27.31	3.35	3	2	2	2	1.71418e+07	837	94.5248	8.26514
18379334	RNA-binding protein with serine-rich domain 1 [Homo sapiens]	27.13	3.93	1	1	1	1	1.81054e+07	305	34.1877	11.8394
4503301	2,4-dienoyl-CoA reductase, mitochondrial precursor [Homo sapiens]	27.13	2.99	1	1	1	1	2.32454e+07	335	36.0448	9.27588
166795297	cytoplasmic dynein 1 light intermediate chain 1 [Homo sapiens]	27.12	4.97	1	2	2	2	1.44157e+07	523	56.544	6.41748
4759068	protein SCO1 homolog, mitochondrial [Homo sapiens]	26.91	14.62	1	3	3	3	4.27727e+07	301	33.7925	8.88037
24307899	GTPase Era, mitochondrial [Homo sapiens]	26.8	4.81	1	2	2	2	2.59898e+06	437	48.3195	8.83643
119395742	integrin alpha-6 isoform b precursor [Homo sapiens]	26.72	0.75	2	1	1	1	2.64222e+07	1073	119.402	6.771
6912540	cytosolic Fe-S cluster assembly factor NUBP2 [Homo sapiens]	26.61	5.17	1	1	1	1	1.76274e+07	271	28.8068	5.8335
31543831	tubulin gamma-1 chain [Homo sapiens]	26.29	4.43	2	2	2	2	1.62278e+07	451	51.1378	6.13818
4826686	ATP-dependent RNA helicase DDX1 [Homo sapiens]	26.28	2.57	1	1	1	1	9.12152e+06	740	82.3798	7.2251
28557709	ribose-phosphate pyrophosphokinase 3 [Homo sapiens]	25.97	7.55	5	2	2	2	2.59578e+07	318	34.817	6.354
15431288	60S ribosomal protein L10a [Homo sapiens]	25.84	9.68	1	2	2	2	8.80404e+06	217	24.8155	9.93506
194306569	replication factor C subunit 5 isoform 3 [Homo sapiens]	25.79	7.45	4	1	1	1	12384598	255	28.8281	6.55127
16306492	cyclin-dependent kinase 1 isoform 2 [Homo sapiens]	25.68	10.42	2	2	2	2	1.96299e+07	240	27.4853	7.06396
88014625	spindle and kinetochore-associated protein 1 [Homo sapiens]	25.61	4.31	1	1	1	1	6.37527e+06	255	29.4654	7.12256
61097912	nucleolar MIF4G domain-containing protein 1 [Homo sapiens]	25.6	1.51	1	1	1	1	4.06706e+06	860	96.1976	8.104
67089147	squalene synthase [Homo sapiens]	25.59	3.36	1	1	1	1	15279370	417	48.0842	6.53662
27477113	sterol regulatory element-binding protein 2 [Homo sapiens]	25.34	0.96	1	1	1	1	1.37071e+07	1141	123.61	8.39697
18426915	drebrin isoform a [Homo sapiens]	25.13	1.39	1	1	1	1	1.30488e+07	649	71.3955	4.44971
389616156	eukaryotic translation initiation factor 3 subunit C [Homo sapiens]	25.09	0.99	2	1	1	1	7.52106e+06	913	105.278	5.68115
4504327	trifunctional enzyme subunit beta, mitochondrial precursor [Homo sapiens]	25.01	2.74	1	1	1	1	25917516	474	51.2615	9.40771
203098816	pyruvate dehydrogenase protein X component, mitochondrial isoform 2 [Homo sapiens]	24.91	5.35	3	2	2	2	2.45795e+07	486	51.4282	6.34131
402794208	poly(U)-binding-splicing factor PUF60 isoform h [Homo sapiens]	24.75	3.21	8	1	1	1	1.59558e+07	499	53.9907	5.32568
83641876	probable serine carboxypeptidase CPVL precursor [Homo sapiens]	24.69	4.41	1	2	2	5	3.58318e+07	476	54.1291	5.61768
15011918	renin receptor precursor [Homo sapiens]	24.65	10.86	1	2	2	2	2.56912e+07	350	38.9833	6.1001
23397429	eukaryotic translation initiation factor 3 subunit M [Homo sapiens]	24.42	5.35	1	1	1	2	2.31854e+07	374	42.4758	5.63037
4503523	eukaryotic translation initiation factor 3 subunit D [Homo sapiens]	24.41	2.55	1	1	1	1	1.24787e+07	548	63.9324	6.04932
119874213	heat shock 70 kDa protein 12A [Homo sapiens]	24.28	2.07	1	1	1	1	6.81784e+06	675	74.9315	6.771
24475816	very-long-chain enoyl-CoA reductase [Homo sapiens]	24.23	8.77	1	3	3	5	3.08374e+07	308	36.0108	9.45166
508083057	sodium-coupled neutral amino acid transporter 1 isoform 1 [Homo sapiens]	24.21	3.9	2	2	2	2	16228432	487	54.0122	7.02002
19923748	dihydrolipoyllysine-residue succinyltransferase component of 2-oxoglutarate dehydrogenase complex, mitochondrial isoform 1 precursor [Homo sapiens]	24.1745	1.77	1	1	1	2	61253855	453	48.7245	8.95361
72534740	dnaJ homolog subfamily B member 14 isoform 1 [Homo sapiens]	23.78	5.8	3	2	2	2	8.48519e+06	379	42.4891	8.5874
55743086	dol-P-Man:Man(5)GlcNAc(2)-PP-Dol alpha-1,3-mannosyltransferase isoform d [Homo sapiens]	23.78	2.56	2	1	1	1	6.38319e+06	390	44.3412	8.93896
10190704	peroxisomal 2,4-dienoyl-CoA reductase [Homo sapiens]	23.75	5.48	1	1	1	1	2.67249e+07	292	30.758	9.21729
5031857	L-lactate dehydrogenase A chain isoform 1 [Homo sapiens]	23.68	10.84	5	3	3	5	4.27928e+07	332	36.6654	8.26514
224549005	splicing factor 45 [Homo sapiens]	23.67	6.98	1	2	2	2	1.68386e+07	401	44.9339	5.97314
327478416	occludin isoform b precursor [Homo sapiens]	23.54	7.75	2	1	1	1	5319499	271	31.5825	5.68115
11067747	cell division cycle 5-like protein [Homo sapiens]	23.48	1.25	1	1	1	1	12182849	802	92.1937	8.17725
38149981	U2 small nuclear ribonucleoprotein B'' [Homo sapiens]	23.47	3.56	2	1	1	1	1.04743e+07	225	25.4701	9.71533
57863269	ribosomal RNA processing protein 1 homolog B [Homo sapiens]	23.39	4.62	1	3	3	3	1.386e+07	758	84.3752	9.75928
77404397	staphylococcal nuclease domain-containing protein 1 [Homo sapiens]	22.48	2.31	1	1	1	1	1.44331e+07	910	101.934	7.1665
4557237	acetyl-CoA acetyltransferase, mitochondrial precursor [Homo sapiens]	22.29	3.04	1	1	1	1	1.49225e+07	427	45.1706	8.85107
27734895	deleted in autism protein 1 isoform a precursor [Homo sapiens]	22.09	3.72	1	2	2	2	8.79656e+06	430	49.4505	8.52881
109715835	HEAT repeat-containing protein 6 [Homo sapiens]	21.66	2.03	1	1	1	1	1.75875e+07	1181	128.699	7.03467
4503943	glutaryl-CoA dehydrogenase, mitochondrial isoform a precursor [Homo sapiens]	21.29	5.48	1	1	1	1	9.66393e+06	438	48.0964	8.06006
33356174	pinin [Homo sapiens]	21.11	1.81	1	1	1	1	1.61003e+06	717	81.565	7.13721
4759226	TGF-beta receptor type-1 isoform 1 precursor [Homo sapiens]	21	8.35	8	3	3	3	2.12012e+07	503	55.9234	7.54736
21361399	serine/threonine-protein phosphatase 2A 65 kDa regulatory subunit A alpha isoform [Homo sapiens]	20.83	6.79	1	2	2	2	2.98704e+07	589	65.2669	5.10986
21735566	mitogen-activated protein kinase kinase kinase 7 isoform D [Homo sapiens]	20.23	3.46	4	1	1	2	1.49275e+07	491	53.7054	6.68311
4507903	serine/threonine-protein kinase VRK1 [Homo sapiens]	20.21	3.54	1	1	1	1	1.5011e+07	396	45.4474	8.90967
15431306	60S ribosomal protein L8 [Homo sapiens]	19.92	6.23	1	1	1	1	4.10791e+07	257	28.0073	11.0337
5453690	dnaJ homolog subfamily B member 1 [Homo sapiens]	19.38	3.53	1	1	1	1	32467163	340	38.0204	8.63135
14150171	THO complex subunit 3 [Homo sapiens]	18.99	2.56	1	1	1	1	1.86754e+07	351	38.7468	6.0874
257900512	UPF0420 protein C16orf58 [Homo sapiens]	18.9	5.34	1	1	1	1	4.3507e+07	468	50.9852	6.93213
258614025	ataxin-3 isoform o [Homo sapiens]	18.08	12.99	1	1	1	1	1.70487e+07	154	17.3005	5.30029
251831117	NADH dehydrogenase subunit 5 [Homo sapiens]	18.07	2.49	1	1	1	1		603	66.9824	9.02686
214010149	vitamin K-dependent gamma-carboxylase isoform 2 [Homo sapiens]	17.7	4.14	2	2	2	2	9.42333e+06	701	80.9373	7.57666
193794814	fructose-bisphosphate aldolase A isoform 1 [Homo sapiens]	17.09	12.09	2	3	3	3	2.16963e+07	364	39.3953	8.08936
24797086	importin-5 [Homo sapiens]	16	1.97	1	1	1	1	7163186	1115	125.464	4.91943
30410794	proteasome activator complex subunit 3 isoform 1 [Homo sapiens]	0	5.91	3	1	1	1	1.09715e+07	254	29.4876	5.94775
109948304	WD40 repeat-containing protein SMU1 [Homo sapiens]	0	4.68	1	1	1	1	9.37334e+06	513	57.5072	7.18115
5174447	guanine nucleotide-binding protein subunit beta-2-like 1 [Homo sapiens]	0	8.52	1	2	2	2	26880285	317	35.0546	7.69385
4503521	eukaryotic translation initiation factor 3 subunit E [Homo sapiens]	0	4.72	1	2	2	2	6.95398e+06	445	52.1874	6.03662
4506685	40S ribosomal protein S13 [Homo sapiens]	0	9.93	1	1	1	1	6.98042e+06	151	17.2117	10.5356
4506605	60S ribosomal protein L23 [Homo sapiens]	0	10.71	1	1	1	1	8.3812e+06	140	14.8561	10.5063
224589071	ribosome biogenesis protein BMS1 homolog [Homo sapiens]	0	0.94	1	1	1	1	10560683	1282	145.716	6.44287
71361682	nuclear mitotic apparatus protein 1 [Homo sapiens]	0	1.23	1	2	2	2	1.12829e+07	2115	238.115	5.78271
4557719	DNA ligase 1 [Homo sapiens]	0	1.09	1	1	1	1	78470995	919	101.673	5.61768
94721241	isoleucine--tRNA ligase, cytoplasmic [Homo sapiens]	0	1.03	1	1	1	1	1.09826e+07	1262	144.406	6.15088
94536811	E3 ubiquitin-protein ligase HECW1 [Homo sapiens]	0	1	1	1	1	1		1606	179.442	5.50342
55741447	pleckstrin homology domain-containing family H member 1 [Homo sapiens]	0	0.51	1	1	1	2	78035526	1364	151.137	7.94287
21281677	WD repeat-containing protein 36 [Homo sapiens]	0	1.26	1	1	1	1	9.8843e+06	951	105.255	7.53271
224994205	wolframin [Homo sapiens]	0	0.9	1	1	1	1		890	100.227	8.04541
226491502	probable asparagine--tRNA ligase, mitochondrial isoform 1 precursor [Homo sapiens]	0	1.89	1	1	1	1	6.01369e+06	477	54.0557	7.23975
7706573	45 kDa calcium-binding protein isoform 1 precursor [Homo sapiens]	0	2.87	2	1	1	1		348	39.5828	5.10986
8922911	radical S-adenosyl methionine domain-containing protein 1, mitochondrial precursor [Homo sapiens]	0	2.26	1	1	1	1		442	48.683	7.78174
170650615	protoporphyrinogen oxidase [Homo sapiens]	0	2.52	1	1	1	1		477	50.7337	8.1626
345498499	lipopolysaccharide-responsive and beige-like anchor protein isoform 1 [Homo sapiens]	0	1.33	2	1	1	1	2.27751e+06	2851	317.501	5.56689
40217823	SLIT and NTRK-like protein 5 precursor [Homo sapiens]	0	2.71	1	2	2	2	8.6357e+06	958	107.418	6.94678
40254924	leucine-rich repeat-containing protein 59 [Homo sapiens]	0	9.12	1	2	2	2	5.57533e+07	307	34.9089	9.56885
27477041	AP-2 complex subunit alpha-2 isoform 2 [Homo sapiens]	0	0.96	2	1	1	1	1.3613e+07	939	103.895	6.96143
315259084	integrator complex subunit 7 isoform 4 [Homo sapiens]	0	1.53	4	1	1	1	1.54243e+08	913	101.054	7.79639
19913406	DNA topoisomerase 2-alpha [Homo sapiens]	0	2.22	1	1	3	3	1.88636e+07	1531	174.276	8.71924
47717100	V-type proton ATPase subunit H isoform 2 [Homo sapiens]	0	10.11	2	3	3	4	3.09897e+07	465	54.1162	6.48096
28178832	isocitrate dehydrogenase [NADP], mitochondrial precursor [Homo sapiens]	0	3.54	1	1	1	1	1.48629e+07	452	50.8769	8.68994
5729953	nuclear migration protein nudC [Homo sapiens]	0	3.32	1	1	1	1	8.53169e+06	331	38.2191	5.37646
197276600	microtubule-associated protein 4 isoform 4 [Homo sapiens]	0	0.62	2	1	1	1	2.88027e+07	1135	119.884	6.22705
170650694	arf-GAP with GTPase, ANK repeat and PH domain-containing protein 2 isoform PIKE-L [Homo sapiens]	0	0.67	1	1	1	1	1.35215e+07	1192	124.514	9.86182
261824039	HAUS augmin-like complex subunit 4 isoform 2 [Homo sapiens]	0	2.52	2	1	1	1		318	37.1952	6.34131
157694511	nucleolar complex protein 2 homolog [Homo sapiens]	0	1.74	1	1	1	1	1.24095e+07	749	84.8521	5.61768
48762700	general transcription factor II-I repeat domain-containing protein 2A [Homo sapiens]	0	0.95	7	1	1	1		949	107.162	5.8335
403501448	obscurin isoform a [Homo sapiens]	0	0.11	3	1	1	1		6620	721.095	5.74463
40807485	pre-mRNA-processing factor 6 [Homo sapiens]	0	0.96	1	1	1	1	6.44788e+06	941	106.858	8.25049
422398845	26S proteasome non-ATPase regulatory subunit 6 isoform 4 [Homo sapiens]	0	3.71	4	1	1	1	2.41006e+07	350	41.1549	5.40186
5453597	F-actin-capping protein subunit alpha-1 [Homo sapiens]	0	6.29	1	1	1	1	20987196	286	32.9023	5.69385
387849337	AP-3 complex subunit delta-1 isoform 3 [Homo sapiens]	0	1.89	1	1	1	2	376536	1215	136.565	7.63525
380848759	UDP-N-acetylglucosamine transferase subunit ALG13 homolog isoform 5 [Homo sapiens]	0	0.84	3	1	1	1	4.74488e+06	954	106.789	7.07861
27477070	TATA-binding protein-associated factor 172 [Homo sapiens]	0	0.54	1	1	1	1	8.85605e+06	1849	206.756	6.52197
50428935	microtubule-associated protein 1S [Homo sapiens]	0	0.76	1	1	1	1	24048451	1059	112.142	7.29834
166362719	cyclin-dependent kinase 2 isoform 2 [Homo sapiens]	0	5.3	3	1	1	1	6738818	264	30.0161	9.14404
30089960	serine/threonine-protein kinase MRCK alpha isoform A [Homo sapiens]	0	0.61	2	1	1	1	8.29617e+07	1638	185.996	6.32861
56687498	dnaJ homolog subfamily C member 16 precursor [Homo sapiens]	0	1.02	1	1	1	1	7.4985e+06	782	90.5345	7.12256
221316741	N-acetyltransferase 10 isoform b [Homo sapiens]	0	1.57	2	1	1	1	1.55135e+07	953	107.203	7.02002
345478671	phosphoribosyl pyrophosphate synthase-associated protein 2 isoform 4 [Homo sapiens]	0	4.95	5	1	1	1	1.07083e+07	283	31.3014	7.1958
164419749	probable global transcription activator SNF2L1 isoform b [Homo sapiens]	0	1.54	3	2	2	2	8.10176e+06	1042	121.065	8.17725
50843948	rho GTPase-activating protein 10 [Homo sapiens]	0	4.07	1	1	1	1	23978264	786	89.3183	7.18115
4503509	eukaryotic translation initiation factor 3 subunit A [Homo sapiens]	0	1.01	1	1	1	1	1.17647e+07	1382	166.468	6.78564
44888818	disco-interacting protein 2 homolog C [Homo sapiens]	0	2.89	1	1	1	1	4.19919e+07	1556	170.658	7.38623
109689718	monoacylglycerol lipase ABHD12 isoform a [Homo sapiens]	0	6.28	2	2	2	3	9.25833e+06	398	45.0682	8.646
13129068	nucleolar complex protein 4 homolog [Homo sapiens]	0	4.26	1	2	2	2	1.08292e+07	516	58.4307	7.48877
55769537	zinc finger protein 658 [Homo sapiens]	0	0.85	1	1	1	1	13367485	1059	122.196	8.27979
38327552	ras GTPase-activating protein-binding protein 1 [Homo sapiens]	0	6.44	1	1	2	2	9.99729e+06	466	52.1321	5.51611
176866318	uncharacterized protein ARIH2OS [Homo sapiens]	0	12.76	1	1	1	1		290	30.4054	11.7368
151301228	pre-mRNA-processing factor 40 homolog A [Homo sapiens]	0	0.97	1	1	1	1	5591433	930	105.86	7.98682
187761311	heme oxygenase 2 [Homo sapiens]	0	3.8	1	1	1	1	12444199	316	36.0098	5.41455
93277115	ataxin-7-like protein 2 [Homo sapiens]	0	1.94	1	1	1	1		722	77.1317	9.23193
31881687	replication factor C subunit 4 [Homo sapiens]	0	2.2	1	1	1	1		363	39.6569	8.01611
119709832	low-density lipoprotein receptor-related protein 5 precursor [Homo sapiens]	0	0.68	1	1	1	1	5.15315e+07	1615	179.03	5.33838
6005882	serine protease 23 precursor [Homo sapiens]	0	7.83	1	1	1	1	1.55314e+06	383	42.9738	9.42236
5174573	AF4/FMR2 family member 1 isoform 2 [Homo sapiens]	0	0.58	2	1	1	1	7.5389e+07	1210	131.341	9.20264
30578410	dolichyl-diphosphooligosaccharide--protein glycosyltransferase subunit STT3B [Homo sapiens]	0	0.85	1	1	1	1	7.04667e+06	826	93.6137	8.90967
4503179	oral-facial-digital syndrome 1 protein [Homo sapiens]	0	0.69	1	1	1	1	9423006	1012	116.599	6.1001
21389545	sphingomyelin synthase-related protein 1 isoform 2 [Homo sapiens]	0	3.07	2	1	1	1	1.46977e+08	326	37.584	7.81104
9910280	UDP-glucose:glycoprotein glucosyltransferase 1 precursor [Homo sapiens]	0	0.64	1	1	1	1	1.28888e+07	1555	177.078	5.63037
130492454	zinc finger RNA-binding protein 2 isoform 1 [Homo sapiens]	0	2.56	1	1	1	1	8.86487e+09	939	101.267	8.44092
30425394	protein FAM83C [Homo sapiens]	0	2.41	1	1	1	1	2.3622e+07	747	81.0273	8.07471
7657236	inositol monophosphatase 2 [Homo sapiens]	0	3.47	1	1	1	1	1.05765e+07	288	31.3011	6.60986
310115365	PREDICTED: protein FAM115A-like [Homo sapiens]	0	1.83	4	1	1	1	1.01149e+07	492	53.6386	6.45557
166064062	solute carrier family 22 member 18 [Homo sapiens]	0	2.83	1	1	1	1	11434844	424	44.8162	9.56885
18860847	menin isoform 2 [Homo sapiens]	0	1.15	2	1	1	1		610	67.4246	6.55127
114205410	protein FAM135B [Homo sapiens]	0	0.5	1	1	1	1	4.7503e+07	1406	155.672	5.85889
4504517	heat shock protein beta-1 [Homo sapiens]	0	12.68	1	2	2	2	1.18527e+07	205	22.7685	6.40479
89363020	NF-X1-type zinc finger protein NFXL1 [Homo sapiens]	0	2.31	1	1	1	1	1.0722e+07	911	101.27	8.41162
21071001	E3 ubiquitin-protein ligase AMFR [Homo sapiens]	0	1.24	1	1	1	1	1.84906e+07	643	72.9488	6.39209
410169914	PREDICTED: uncharacterized protein LOC642131 [Homo sapiens]	0	2.73	1	1	1	1	8.48537e+06	293	32.5369	9.93506
218749883	endoplasmic reticulum mannosyl-oligosaccharide 1,2-alpha-mannosidase [Homo sapiens]	0	2.72	1	1	1	1	9.12935e+06	699	79.5298	7.72314
295424842	signal recognition particle receptor subunit alpha isoform 2 [Homo sapiens]	0	3.61	2	2	2	2	2.044e+07	610	66.5166	9.0415
509155837	nuclear pore complex protein Nup155 isoform 3 [Homo sapiens]	0	0.75	3	1	1	1	8717741	1327	148	6.30322
190014586	PC4 and SFRS1-interacting protein isoform 1 [Homo sapiens]	0	3.3	2	1	1	1	20544009	333	37.7022	9.17334
118572606	hemicentin-1 precursor [Homo sapiens]	0	0.51	1	1	1	2	38229417	5635	613.001	6.49365
225543288	SUMO-activating enzyme subunit 1 isoform c [Homo sapiens]	0	4.14	3	1	1	1	2.29962e+07	266	29.7923	7.00537
19920317	cytoskeleton-associated protein 4 [Homo sapiens]	0	1.5	1	1	1	1	15091491	602	65.9827	5.92236
31563507	GRIP and coiled-coil domain-containing protein 2 [Homo sapiens]	0	0.83	1	1	1	2	4.9498e+07	1684	195.79	5.12256
410173121	PREDICTED: pyridoxal-dependent decarboxylase domain-containing protein 1-like isoform 9 [Homo sapiens]	0	3.19	9	1	1	1	1.30171e+07	407	44.794	7.56201
122939157	gem-associated protein 4 [Homo sapiens]	0	1.42	1	1	1	1	1.92177e+07	1058	119.96	6.03662
13027640	alpha-aminoadipic semialdehyde synthase, mitochondrial [Homo sapiens]	0	1.73	1	2	2	2	9.43869e+06	926	102.066	6.63916
24586688	ankyrin repeat and SOCS box protein 16 [Homo sapiens]	0	2.43	1	1	1	1	3.83247e+07	453	49.6052	8.03076
40217849	zinc finger and BTB domain-containing protein 25 [Homo sapiens]	0	1.61	1	1	1	1	1.12794e+07	435	48.9592	6.55127
19913369	transducin beta-like protein 3 [Homo sapiens]	0	1.49	1	1	1	1	1.75231e+07	808	88.9785	6.90283
431822381	dedicator of cytokinesis protein 7 isoform 5 [Homo sapiens]	0	1.9	5	1	1	1	8.14309e+06	632	72.1908	6.20166
45439306	aspartate--tRNA ligase, cytoplasmic [Homo sapiens]	0	4.39	1	2	2	2	1.49138e+07	501	57.1	6.55127
190343021	protein transport protein Sec24D [Homo sapiens]	0	0.68	1	1	1	1	1.06018e+07	1032	112.936	7.25439
93277105	probable C-mannosyltransferase DPY19L2 [Homo sapiens]	0	1.32	1	1	1	1	2.30566e+07	758	87.3165	9.1001
31543397	phosphoglycerate kinase 2 [Homo sapiens]	0	3.84	1	1	1	1	2.99338e+06	417	44.7673	8.54346
310114586	PREDICTED: uncharacterized protein C4orf50 [Homo sapiens]	0	3.26	2	1	1	1	3.75358e+07	276	30.5888	5.88428
283135173	RNA-binding protein FUS isoform 3 [Homo sapiens]	0	2.3	3	1	1	1	2.75766e+07	522	53.1657	9.36377
150170722	melatonin-related receptor [Homo sapiens]	0	2.43	1	1	1	1	1.28934e+07	617	67.3251	7.72314
14916433	protein naked cuticle homolog 1 [Homo sapiens]	0	7.23	1	1	1	1		470	52.2525	8.6167
50083293	centrosomal protein of 89 kDa [Homo sapiens]	0	0.89	1	1	1	1	5.23744e+08	783	89.5344	6.80029
31657140	insulin receptor-related protein precursor [Homo sapiens]	0	0.77	1	1	1	1	2.55891e+07	1297	143.628	6.46826
34335264	protein kinase C-binding protein 1 isoform c [Homo sapiens]	0	3.08	3	1	1	2		1135	125.392	6.46826
385251411	histidine ammonia-lyase isoform 3 [Homo sapiens]	0	1.69	2	1	1	2	9.05123e+06	591	64.8468	7.09326
336020353	mitogen-activated protein kinase kinase kinase kinase 4 isoform 1 [Homo sapiens]	0	0.6	5	1	1	1	3.2519e+07	1165	133.319	7.6499
224593278	probable ATP-dependent RNA helicase DDX27 [Homo sapiens]	0	1.63	1	1	1	1	1.49141e+07	796	89.7792	9.27588
40807357	long-chain fatty acid transport protein 4 [Homo sapiens]	0	3.42	1	2	2	2	2.5573e+07	643	72.0181	8.47021
21359867	cytochrome c1, heme protein, mitochondrial [Homo sapiens]	0	4.92	1	1	1	1	1.75924e+07	325	35.367	8.99756
5031815	lysine--tRNA ligase isoform 2 [Homo sapiens]	0	2.18	2	1	1	1		597	68.0046	6.354
228008407	protein SERAC1 [Homo sapiens]	0	7.19	1	4	4	4	1.96226e+07	654	74.1002	7.6792
22547195	sterol regulatory element-binding protein 1 isoform b [Homo sapiens]	0	0.61	2	1	1	2	17990433180	1147	121.599	8.1333
7657015	tRNA-splicing ligase RtcB homolog [Homo sapiens]	0	1.39	1	1	1	1		505	55.1749	7.2251
4505941	DNA-directed RNA polymerase II subunit RPB2 [Homo sapiens]	0	1.53	1	1	1	1	7708444	1174	133.811	6.87354
50593002	U2 small nuclear ribonucleoprotein A' [Homo sapiens]	0	4.31	1	1	1	1	2.72486e+07	255	28.3981	8.6167
157743245	WD repeat-containing protein 43 [Homo sapiens]	0	2.22	1	1	1	1	4.23255e+07	677	74.8434	5.56689
23308607	minor histocompatibility antigen H13 isoform 1 [Homo sapiens]	0	2.65	3	1	1	1		377	41.4616	6.43018
169234723	protein lin-54 homolog isoform b [Homo sapiens]	0	2.27	2	1	1	1	182525917	528	56.2478	9.26123
410171724	PREDICTED: LOW QUALITY PROTEIN: ankyrin repeat domain-containing protein 36B [Homo sapiens]	0	0.75	2	1	1	1	2.00328e+08	1200	135.286	8.66064
4501867	aconitate hydratase, mitochondrial precursor [Homo sapiens]	0	1.92	1	1	1	1	8.31569e+06	780	85.3719	7.60596
237649015	probable rRNA-processing protein EBP2 isoform 2 [Homo sapiens]	0	4.9	2	1	1	1	5.16752e+06	306	34.8304	10.0962
226437581	sodium-dependent neutral amino acid transporter B(0)AT2 isoform 3 [Homo sapiens]	0	3.05	2	1	1	1	8.33967e+06	623	69.8397	6.01123
55770900	ribosome biogenesis protein BRX1 homolog [Homo sapiens]	0	9.92	1	2	2	2	8.41778e+07	353	41.3749	9.92041
12056465	rRNA 2'-O-methyltransferase fibrillarin [Homo sapiens]	0	4.05	1	1	1	1	1.09522e+07	321	33.7634	10.1841
66346730	creatine kinase U-type, mitochondrial precursor [Homo sapiens]	0	2.4	1	1	1	1	1.07005e+07	417	47.0072	8.33838
19923493	pleckstrin homology domain-containing family A member 5 isoform 1 [Homo sapiens]	0	2.69	3	1	1	1		1116	127.385	7.53271
33946291	lysophosphatidylcholine acyltransferase 1 [Homo sapiens]	0	1.87	1	1	1	1	19148303	534	59.1134	6.02393
22547114	39S ribosomal protein L10, mitochondrial isoform a precursor [Homo sapiens]	0	8.05	2	1	1	1	15268197	261	29.2637	9.5835
300934787	protein wntless homolog isoform 3 [Homo sapiens]	0	1.56	3	1	1	1	1.54853e+07	450	51.5363	7.26904
4557791	sialidase-1 precursor [Homo sapiens]	0	3.37	1	1	1	1		415	45.4386	5.88428
4506495	transcription factor RFX3 isoform a [Homo sapiens]	0	3.39	2	1	1	2		707	79.3067	7.62061
262399361	dual specificity protein kinase TTK isoform 2 [Homo sapiens]	0	1.52	2	1	1	1	9.22431e+06	856	96.883	8.1626
9966761	rab proteins geranylgeranyltransferase component A 1 isoform a [Homo sapiens]	0	1.38	1	1	1	1		653	73.4286	4.75439
28212272	nucleolar protein 9 [Homo sapiens]	0	2.04	1	1	1	1	5.47272e+06	636	69.3945	7.28369
15149476	arginine--tRNA ligase, cytoplasmic [Homo sapiens]	0	3.18	1	2	2	2	9.44915e+06	660	75.3309	6.68311
7705344	DNA polymerase kappa [Homo sapiens]	0	0.8	1	1	1	1	14799760	870	98.7459	8.1333
7019551	ubiA prenyltransferase domain-containing protein 1 [Homo sapiens]	0	2.66	1	1	1	1	5.27975e+07	338	36.8076	8.14795
4505773	prohibitin [Homo sapiens]	0	12.13	1	3	3	3	2.48657e+07	272	29.7859	5.75732
89357932	keratin, type II cytoskeletal 78 [Homo sapiens]	0	7.31	1	1	1	1		520	56.8305	6.02393
13376611	zinc finger protein 703 [Homo sapiens]	0	6.61	1	1	1	1		590	58.1859	8.79248
47419909	transcription intermediary factor 1-alpha isoform b [Homo sapiens]	0	4.13	2	1	1	2	1.24022e+08	1016	112.946	6.82959
21359965	cleft lip and palate transmembrane protein 1-like protein [Homo sapiens]	0	2.42	1	1	1	1	2.62061e+07	538	62.189	8.55811
8923448	39S ribosomal protein L16, mitochondrial [Homo sapiens]	0	13.15	1	1	1	1		251	28.431	10.1255
60302912	integral membrane protein 2C isoform 3 [Homo sapiens]	0	5	3	1	1	1	2.49978e+07	220	24.9398	7.38623
31542493	D site-binding protein [Homo sapiens]	0	3.08	1	1	1	1	9.01941e+06	325	34.3279	9.29053
169646441	rab GDP dissociation inhibitor beta isoform 2 [Homo sapiens]	0	2	3	1	1	1	9.75655e+06	400	45.5902	6.23975
30520335	WD repeat-containing protein 49 [Homo sapiens]	0	2.15	1	1	1	1		697	79.2445	8.47021
4503513	eukaryotic translation initiation factor 3 subunit I [Homo sapiens]	0	3.38	1	1	1	1	1.81461e+07	325	36.4786	5.64307
156631005	26S proteasome non-ATPase regulatory subunit 8 [Homo sapiens]	0	4.57	1	2	2	2	2.97748e+07	350	39.5868	9.70068
355330279	ubiquitin carboxyl-terminal hydrolase 15 isoform 3 [Homo sapiens]	0	4.68	3	1	1	1	2.93721e+08	235	27.0766	5.30029
387527974	dynactin subunit 2 isoform 3 [Homo sapiens]	0	4.74	3	1	1	1	1.16403e+07	401	44.2039	5.21143
169404009	translocon-associated protein subunit alpha precursor [Homo sapiens]	0	6.64	1	2	2	2	4.86905e+07	286	32.2153	4.48779
13236587	transmembrane protein 43 [Homo sapiens]	0	6.5	1	1	1	1	1.8034e+07	400	44.8472	8.1333
88853069	vitronectin precursor [Homo sapiens]	0	3.14	1	1	1	1	1.0026e+07	478	54.2712	5.79541
31795535	ras-related protein Rab-36 [Homo sapiens]	0	6.01	1	1	1	1	2.82792e+07	333	36.2994	7.85498
375331877	leukotriene A-4 hydrolase isoform 3 [Homo sapiens]	0	3.35	3	1	1	1		508	57.2633	6.06201
114796642	regulator of chromosome condensation isoform c [Homo sapiens]	0	1.9	3	1	1	1	1.59525e+07	421	44.9406	7.51807
20302155	hyaluronan synthase 3 isoform b [Homo sapiens]	0	3.56	2	1	1	1		281	31.1797	5.98584
259906440	zinc finger CCCH-type antiviral protein 1-like [Homo sapiens]	0	4.33	1	1	1	1	1.56308e+07	300	32.9405	8.1333
428977337	protein AAR2 homolog [Homo sapiens]	0	6.51	1	2	2	2	1.82166e+07	384	43.4441	5.96045
8922701	acylglycerol kinase, mitochondrial precursor [Homo sapiens]	0	3.08	1	1	1	1	9.51158e+06	422	47.1074	8.08936
21361659	importin-9 [Homo sapiens]	0	1.73	1	1	1	1	9.30804e+06	1041	115.889	4.80518
24432106	DBIRD complex subunit KIAA1967 [Homo sapiens]	0	2.71	1	2	2	2	1.48554e+07	923	102.838	5.22412
4506341	ATP-binding cassette sub-family D member 3 isoform a [Homo sapiens]	0	2.12	1	1	1	1	2.03815e+07	659	75.4276	9.36377
296841095	protein kinase C and casein kinase substrate in neurons protein 2 isoform B [Homo sapiens]	0	1.8	2	1	1	1	15212304	445	51.321	5.38916
4557403	mitochondrial carnitine/acylcarnitine carrier protein [Homo sapiens]	0	2.66	1	1	1	1	5.81705e+06	301	32.9221	9.40771
33946297	DBIRD complex subunit ZNF326 isoform 1 [Homo sapiens]	0	4.3	1	1	1	1	8176545	582	65.6131	5.14795
157779137	dymeclin [Homo sapiens]	0	1.49	1	1	1	1	42281826	669	75.887	5.85889
289547721	zinc finger protein 764 isoform 2 [Homo sapiens]	0	8.6	2	1	1	1		407	44.8429	8.88037
19557691	surfeit locus protein 4 [Homo sapiens]	0	3.72	1	1	1	1	58165954	269	30.3738	7.78174
393281726	enkurin isoform 2 [Homo sapiens]	0	8.25	2	1	1	1		194	22.3568	9.23193
4885545	pyruvate dehydrogenase kinase, isozyme 3 isoform 2 precursor [Homo sapiens]	0	4.93	2	1	1	1	1.00177e+07	406	46.9091	8.36768
208431776	phosphatidylinositol 4-phosphate 5-kinase type-1 alpha isoform 4 [Homo sapiens]	0	4	4	1	1	1	1.01424e+07	500	56.0172	7.53271
142976729	estradiol 17-beta-dehydrogenase 11 precursor [Homo sapiens]	0	12	1	2	2	2	1.151e+07	300	32.9147	9.0708
377520157	transmembrane protein 161A isoform 2 precursor [Homo sapiens]	0	3.19	2	1	1	1	2.41526e+07	376	41.6054	9.31982
62865643	aurora kinase C isoform 3 [Homo sapiens]	0	2.91	6	1	1	1	2.55219e+07	275	32.1671	8.80713
284448553	NADH-cytochrome b5 reductase 3 isoform 2 [Homo sapiens]	0	4.32	3	1	1	1	3.08614e+07	278	31.6084	7.57666
59853425	metalloreductase STEAP3 isoform b [Homo sapiens]	0	2.25	2	1	1	1		488	54.5658	8.60205
88501736	dnaJ homolog subfamily B member 2 isoform a [Homo sapiens]	0	4.33	2	1	1	1	7.85956e+06	277	30.5498	5.10986
94536862	uncharacterized protein C9orf131 isoform C [Homo sapiens]	0	1.09	4	1	1	1	3.89354e+07	1006	109.348	7.35693
221316716	proteasome subunit alpha type-1 isoform 3 [Homo sapiens]	0	9.23	3	1	1	1	76838572	130	14.6145	8.51416
4506629	60S ribosomal protein L29 [Homo sapiens]	0	9.43	1	1	1	1	8.4036e+06	159	17.7411	11.6636
38505222	protein disulfide-isomerase TMX3 precursor [Homo sapiens]	0	1.76	1	1	1	1	1.31662e+07	454	51.8389	4.90674
5453994	double-strand-break repair protein rad21 homolog [Homo sapiens]	0	3.65	1	1	1	1		631	71.6447	4.65283
166197702	ectonucleoside triphosphate diphosphohydrolase 3 [Homo sapiens]	0	2.27	1	1	1	1		529	59.0673	6.41748
50897266	calmodulin-like protein 6 [Homo sapiens]	0	3.87	1	1	1	1	493753018	181	20.6767	4.55127
157779135	succinyl-CoA ligase [GDP-forming] subunit beta, mitochondrial isoform 2 precursor [Homo sapiens]	0	4.63	1	1	1	1	7.15336e+06	432	46.4814	6.39209
237820620	glutamate-rich WD repeat-containing protein 1 [Homo sapiens]	0	3.36	1	1	1	1	6792890	446	49.3882	4.91943
22547189	serine hydroxymethyltransferase, cytosolic isoform 2 [Homo sapiens]	0	3.15	5	1	1	1	1.43278e+07	444	48.9969	7.69385
9506747	probable G-protein coupled receptor 27 [Homo sapiens]	0	5.33	1	1	1	1		375	39.7921	8.99756
13124891	polypeptide N-acetylgalactosaminyltransferase 1 [Homo sapiens]	0	2.86	1	1	1	1		559	64.1774	7.72314
4505401	homeobox protein Nkx-2.2 [Homo sapiens]	0	2.93	3	1	1	1	29644168	273	30.1141	8.08936
40548413	cytoplasmic dynein 2 light intermediate chain 1 isoform 1 [Homo sapiens]	0	5.98	1	1	1	1	8.55852e+06	351	39.5997	7.53271
21361361	acetolactate synthase-like protein [Homo sapiens]	0	1.58	1	1	1	1	19745697	632	67.8248	8.14795
4506457	reticulocalbin-2 isoform a precursor [Homo sapiens]	0	11.04	2	2	2	2	1.49736e+07	317	36.8536	4.39893
256000760	protein odr-4 homolog isoform 3 [Homo sapiens]	0	5.69	3	2	2	2	2.78896e+07	422	47.5628	5.80811
153251315	alpha- and gamma-adaptin-binding protein p34 isoform 1 [Homo sapiens]	0	13.65	1	1	1	1	90235768	315	34.5719	4.64014
54400749	keratin-associated protein 5-1 [Homo sapiens]	0	17.27	1	1	1	1	6.50922e+06	278	24.174	7.91357
467094446	protein cornichon homolog 4 isoform 4 [Homo sapiens]	0	26.32	3	1	1	1	1.34288e+08	76	8.99156	8.22119
119120938	COBW domain-containing protein 5 [Homo sapiens]	0	4.03	6	1	1	1	10654563	347	38.7027	4.83057
22027522	guanine nucleotide-binding protein G(t) subunit alpha-1 [Homo sapiens]	0	3.14	17	1	1	1	40831995	350	40.015	5.61768
4503519	eukaryotic translation initiation factor 3 subunit F [Homo sapiens]	0	3.08	1	1	1	1	1.66407e+07	357	37.5402	5.45264
323422988	lymphoid-restricted membrane protein [Homo sapiens]	0	1.6	1	1	1	5	3481482910	499	56.1782	5.57959
4506585	replication protein A 32 kDa subunit [Homo sapiens]	0	4.44	1	1	1	1	4.16563e+06	270	29.2285	6.15088
6912668	UDP-N-acetylglucosamine transporter isoform 1 [Homo sapiens]	0	2.15	4	1	1	4	1.13597e+08	325	35.9613	9.15869
51972220	keratin-associated protein 5-2 [Homo sapiens]	0	30.51	1	1	1	1	16668036	177	16.2574	7.84033
32130536	CKLF-like MARVEL transmembrane domain-containing protein 8 [Homo sapiens]	0	15.03	1	1	1	1	2.52881e+07	173	19.5598	6.52197
