# Supplementary material for: FAF1 phosphorylation by AKT accumulates TGF-β type II receptor and drives breast cancer metastasis
Source: Nat Commun. 2017 Apr 26;8:15021. doi: 10.1038/ncomms15021 (PMC5414047; doi:10.1038/ncomms15021)
Supplement: Supplementary Data 2 — FAF1 interacting proteins [file ncomms15021-s3.xlsx]

## Sheet: Sheet1
Supplementary Data 2. FAF1 interacting proteins
Accession	Description	Score	Coverage	# Unique Peptides	# Peptides
5901948	FAS-associated factor 1 [Homo sapiens]	18935.4	64.77	55	55
6005942	VCP (transitional endoplasmic reticulum ATPase) [Homo sapiens]	14604.5	75.19	60	60
167466173	heat shock 70 kDa protein 1A/1B [Homo sapiens]	4041.71	74.73	30	40
5729877	heat shock cognate 71 kDa protein isoform 1 [Homo sapiens]	2948.01	62.85	32	38
157426879	nuclear protein localization protein 4 homolog [Homo sapiens]	1851.23	44.57	30	30
4759302	vesicle-associated membrane protein-associated protein B/C isoform 1 [Homo sapiens]	1411.79	61.73	14	15
94721250	vesicle-associated membrane protein-associated protein A isoform 1 [Homo sapiens]	1061.75	56.12	1	15
94721252	vesicle-associated membrane protein-associated protein A isoform 2 [Homo sapiens]	957.072	57.03	2	16
16507237	78 kDa glucose-regulated protein precursor [Homo sapiens]	782.957	31.96	19	21
119395750	keratin, type II cytoskeletal 1 [Homo sapiens]	706.771	34.78	21	22
47132620	keratin, type II cytoskeletal 2 epidermal [Homo sapiens]	698.145	43.35	18	19
29501813	ubiquitin fusion degradation protein 1 homolog isoform A [Homo sapiens]	664.885	54.72	20	20
29788785	tubulin beta chain [Homo sapiens]	601.29	36.71	4	12
34419635	heat shock 70 kDa protein 6 [Homo sapiens]	540.973	20.37	1	11
14389309	tubulin alpha-1C chain [Homo sapiens]	497.909	43.88	15	15
11024714	polyubiquitin-B precursor [Homo sapiens]	466.674	72.05	9	9
221307584	prohibitin-2 isoform 1 [Homo sapiens]	458.092	54.18	14	14
55956899	keratin, type I cytoskeletal 9 [Homo sapiens]	425.95	32.58	14	15
13376854	UBX domain-containing protein 6 isoform 1 [Homo sapiens]	421.29	42.18	15	15
16117783	F-box/WD repeat-containing protein 1A isoform 1 [Homo sapiens]	415.63	31.53	14	14
24234688	stress-70 protein, mitochondrial precursor [Homo sapiens]	396.07	26.36	15	16
62739173	mRNA export factor [Homo sapiens]	379.11	50.27	15	15
29788768	tubulin beta-2B chain [Homo sapiens]	372.291	18.65	1	7
4507729	tubulin beta-2A chain [Homo sapiens]	357.058	18.65	1	7
5174735	tubulin beta-4B chain [Homo sapiens]	347.657	26.74	2	9
195972866	keratin, type I cytoskeletal 10 [Homo sapiens]	336.464	25.68	11	14
481026591	YTH domain family protein 3 isoform c [Homo sapiens]	310.947	21.35	6	9
4505773	prohibitin [Homo sapiens]	300.469	44.49	10	10
316659409	actin, cytoplasmic 2 [Homo sapiens]	293.798	40.53	11	11
154146191	heat shock protein HSP 90-alpha isoform 2 [Homo sapiens]	264.025	17.21	7	12
431822408	heat shock protein HSP 90-beta isoform c [Homo sapiens]	255.286	18.07	8	13
290542345	YTH domain family protein 2 isoform 1 [Homo sapiens]	220.293	16.93	6	8
32189394	ATP synthase subunit beta, mitochondrial precursor [Homo sapiens]	210.216	20.6	8	8
32307161	cullin-1 [Homo sapiens]	197.253	23.2	16	16
325197164	eukaryotic initiation factor 4A-I isoform 2 [Homo sapiens]	179.495	20.75	6	6
378548190	40S ribosomal protein S3 isoform 1 [Homo sapiens]	176.121	41.15	8	8
4503483	elongation factor 2 [Homo sapiens]	175.647	11.66	9	9
38327039	heat shock 70 kDa protein 4 [Homo sapiens]	171.692	9.52	6	6
10835063	nucleophosmin isoform 1 [Homo sapiens]	165.669	22.11	5	5
21735621	malate dehydrogenase, mitochondrial precursor [Homo sapiens]	161.857	17.75	4	4
4503841	X-ray repair cross-complementing protein 6 [Homo sapiens]	161.298	13.79	7	7
4504445	heterogeneous nuclear ribonucleoprotein A1 isoform a [Homo sapiens]	160.697	25.62	5	6
13129078	tether containing UBX domain for GLUT4 isoform 1 [Homo sapiens]	154.405	25.68	10	10
4503481	elongation factor 1-gamma [Homo sapiens]	149.525	17.62	7	7
34147630	elongation factor Tu, mitochondrial precursor [Homo sapiens]	149.355	18.68	6	6
109150419	WD repeat-containing protein mio [Homo sapiens]	138.767	11.66	9	9
55956788	nucleolin [Homo sapiens]	138.187	12.25	8	8
14165435	heterogeneous nuclear ribonucleoprotein K isoform b [Homo sapiens]	136.06	22.68	7	7
41399285	60 kDa heat shock protein, mitochondrial [Homo sapiens]	132.539	21.82	10	10
31377750	YTH domain family protein 1 [Homo sapiens]	131.88	12.7	4	6
119395754	keratin, type II cytoskeletal 5 [Homo sapiens]	131.461	7.97	3	4
4503471	elongation factor 1-alpha 1 [Homo sapiens]	130.85	18.18	7	7
23308577	D-3-phosphoglycerate dehydrogenase [Homo sapiens]	123.797	10.13	5	5
59859885	40S ribosomal protein SA [Homo sapiens]	120.91	9.83	2	2
15208660	E3 ubiquitin-protein ligase TRIM21 [Homo sapiens]	117.596	17.89	7	7
15431306	60S ribosomal protein L8 [Homo sapiens]	117.217	13.62	3	3
15431310	keratin, type I cytoskeletal 14 [Homo sapiens]	117.109	9.96	2	5
46367787	polyadenylate-binding protein 1 [Homo sapiens]	114.073	9.12	5	5
7305503	stomatin-like protein 2, mitochondrial [Homo sapiens]	113.697	14.04	3	3
33286418	pyruvate kinase isozymes M1/M2 isoform a [Homo sapiens]	113.483	8.47	4	4
194239729	elongation factor 1-delta isoform 4 [Homo sapiens]	112.839	18.68	4	4
6005721	erlin-2 isoform 1 [Homo sapiens]	112.43	27.14	4	7
75813618	protein phosphatase 1B isoform 4 [Homo sapiens]	108.799	10.09	3	3
6005814	serine/threonine-protein kinase 38 [Homo sapiens]	108.043	10.54	3	3
42544159	heat shock protein 105 kDa [Homo sapiens]	107.292	7.93	5	5
4557495	cleavage stimulation factor subunit 3 isoform 1 [Homo sapiens]	107.063	6.28	4	4
56181387	E3 ubiquitin-protein ligase CHIP [Homo sapiens]	106.687	7.26	3	3
66346685	plasminogen activator inhibitor 1 RNA-binding protein isoform 4 [Homo sapiens]	106.393	6.98	2	2
20149635	NSFL1 cofactor p47 isoform a [Homo sapiens]	103.055	31.62	10	10
296317339	voltage-dependent anion-selective channel protein 2 isoform 2 [Homo sapiens]	102.151	21.77	5	5
21264369	nuclear pore complex protein Nup98-Nup96 isoform 2 [Homo sapiens]	101.891	8.04	6	6
4507879	voltage-dependent anion-selective channel protein 1 [Homo sapiens]	101.711	15.55	2	3
57864582	hornerin [Homo sapiens]	99.31	7.44	4	4
55956921	heterogeneous nuclear ribonucleoprotein A/B isoform b [Homo sapiens]	97.68	19.65	5	5
288915539	plastin-3 isoform 2 [Homo sapiens]	97.5183	11.44	5	5
58761484	T-complex protein 1 subunit gamma isoform c [Homo sapiens]	97.2611	6.31	3	3
223941803	peptide-N(4)-(N-acetyl-beta-glucosaminyl)asparagine amidase isoform 3 [Homo sapiens]	95.7925	9.8	4	4
372466577	keratin, type II cytoskeletal 8 isoform 2 [Homo sapiens]	94.5485	4.35	1	2
34098946	nuclease-sensitive element-binding protein 1 [Homo sapiens]	91.93	5.86	1	1
209969703	protein RCC2 [Homo sapiens]	90.5183	12.07	5	5
108773789	replication factor C subunit 3 isoform 2 [Homo sapiens]	89.69	9.18	2	2
381342476	heterogeneous nuclear ribonucleoprotein H [Homo sapiens]	87.8788	9.8	1	3
57863257	T-complex protein 1 subunit alpha isoform a [Homo sapiens]	87.828	11.15	5	5
157412270	heterogeneous nuclear ribonucleoprotein M isoform b [Homo sapiens]	86.61	9.99	5	5
7669492	glyceraldehyde-3-phosphate dehydrogenase isoform 1 [Homo sapiens]	85.7963	19.7	5	5
5803225	14-3-3 protein epsilon [Homo sapiens]	85.3572	27.84	4	7
4885487	myeloid leukemia factor 2 [Homo sapiens]	84.52	25.81	4	4
34740329	heterogeneous nuclear ribonucleoprotein A3 [Homo sapiens]	84.34	5.82	1	1
4505763	phosphoglycerate kinase 1 [Homo sapiens]	84.1578	17.51	6	6
25188179	voltage-dependent anion-selective channel protein 3 isoform 1 [Homo sapiens]	83.7083	24.73	4	5
4885375	histone H1.2 [Homo sapiens]	82.4103	10.8	2	2
16579885	60S ribosomal protein L4 [Homo sapiens]	81.5567	14.99	6	6
254281335	glutaminyl-peptide cyclotransferase-like protein isoform 2 [Homo sapiens]	79.899	12.85	3	3
208973244	14-3-3 protein zeta/delta [Homo sapiens]	79.0465	21.22	2	5
33457320	UBX domain-containing protein 2A [Homo sapiens]	78.91	9.65	2	2
4506725	40S ribosomal protein S4, X isoform X isoform [Homo sapiens]	78.27	21.67	5	5
38201710	probable ATP-dependent RNA helicase DDX17 isoform 1 [Homo sapiens]	75.568	7.54	3	4
83376130	elongation factor 1-beta [Homo sapiens]	73.64	22.67	3	3
66933016	inosine-5'-monophosphate dehydrogenase 2 [Homo sapiens]	71.5221	4.47	2	2
148470406	heterogeneous nuclear ribonucleoprotein F [Homo sapiens]	71.3889	10.36	1	3
58331266	WD repeat-containing protein 59 [Homo sapiens]	70.3067	2.77	2	2
156523968	poly [ADP-ribose] polymerase 1 [Homo sapiens]	69.706	5.62	4	4
5174449	histone H1x [Homo sapiens]	69.39	7.51	2	2
375477430	T-complex protein 1 subunit delta isoform b [Homo sapiens]	69.015	6.68	3	3
4506583	replication protein A 70 kDa DNA-binding subunit [Homo sapiens]	68.93	2.6	1	1
4506661	60S ribosomal protein L7a [Homo sapiens]	68.7802	19.17	4	4
261399877	T-complex protein 1 subunit eta isoform d [Homo sapiens]	68.78	10.22	4	4
5031973	protein disulfide-isomerase A6 precursor [Homo sapiens]	68.15	3.41	1	1
14141161	heterogeneous nuclear ribonucleoprotein U isoform b [Homo sapiens]	67.6439	12.53	8	8
119220557	multifunctional protein ADE2 isoform 2 [Homo sapiens]	67.0685	10.12	4	4
259155317	mitochondrial 2-oxoglutarate/malate carrier protein isoform 3 [Homo sapiens]	66.93	6.08	1	1
4503571	alpha-enolase isoform 1 [Homo sapiens]	66.4556	10.14	4	4
48762932	T-complex protein 1 subunit theta [Homo sapiens]	64.7552	8.94	5	5
4504447	heterogeneous nuclear ribonucleoproteins A2/B1 isoform A2 [Homo sapiens]	63.79	9.97	2	3
5729953	nuclear migration protein nudC [Homo sapiens]	61.29	4.53	1	1
4506753	ruvB-like 1 [Homo sapiens]	61.2	6.36	2	2
156071459	ADP/ATP translocase 2 [Homo sapiens]	60.6355	22.48	7	7
75709220	cleavage stimulation factor subunit 1 [Homo sapiens]	60.0978	10.9	3	3
4503165	cullin-3 isoform 1 [Homo sapiens]	59.8084	4.56	3	3
382546190	ATP synthase subunit alpha, mitochondrial isoform c [Homo sapiens]	59.6962	9.54	4	4
15431297	60S ribosomal protein L13 isoform 1 [Homo sapiens]	59.2346	20.38	4	4
31541941	heat shock 70 kDa protein 4L [Homo sapiens]	59.1837	3.58	3	3
23510448	DNA replication licensing factor MCM5 [Homo sapiens]	57.1333	4.77	3	3
33300635	zinc finger protein-like 1 [Homo sapiens]	57.0734	11.29	3	3
210032390	protein SEC13 homolog isoform 2 [Homo sapiens]	56.97	3.57	1	1
16933546	60S acidic ribosomal protein P0 [Homo sapiens]	56.6724	9.46	3	3
224028248	non-POU domain-containing octamer-binding protein isoform 2 [Homo sapiens]	56.12	9.69	2	2
157743247	F-box/SPRY domain-containing protein 1 [Homo sapiens]	56.11	3.85	1	1
27477138	zinc finger CCCH-type antiviral protein 1 isoform 2 [Homo sapiens]	55.84	2.15	1	1
62548854	BAG family molecular chaperone regulator 5 isoform b [Homo sapiens]	55.4994	5.37	2	2
4557809	ornithine aminotransferase, mitochondrial isoform 1 precursor [Homo sapiens]	54.69	5.47	2	2
24430151	26S protease regulatory subunit 4 [Homo sapiens]	54.62	2.73	1	1
24234756	interleukin enhancer-binding factor 3 isoform c [Homo sapiens]	54.3969	7.25	4	4
4506723	40S ribosomal protein S3a isoform 1 [Homo sapiens]	54.2268	16.67	5	5
37622894	RING finger protein 126 [Homo sapiens]	54.17	2.89	1	1
19913424	V-type proton ATPase catalytic subunit A [Homo sapiens]	53.96	2.43	1	1
284448553	NADH-cytochrome b5 reductase 3 isoform 2 [Homo sapiens]	53.2	3.96	1	1
237820620	glutamate-rich WD repeat-containing protein 1 [Homo sapiens]	52.93	3.59	1	1
24234683	ubiquitin carboxyl-terminal hydrolase 11 [Homo sapiens]	52.62	2.08	2	2
4758138	probable ATP-dependent RNA helicase DDX5 [Homo sapiens]	52.07	5.37	2	3
38327552	ras GTPase-activating protein-binding protein 1 [Homo sapiens]	51.88	3.65	1	1
221316689	CTP synthase 2 [Homo sapiens]	51.4	2.05	1	1
62241042	bifunctional glutamate/proline--tRNA ligase [Homo sapiens]	51.28	1.06	1	1
260436922	suprabasin isoform 1 precursor [Homo sapiens]	51.08	15.25	2	2
56237027	insulin-like growth factor 2 mRNA-binding protein 1 isoform 1 [Homo sapiens]	50.9929	10.05	5	5
291575128	L-lactate dehydrogenase B chain [Homo sapiens]	50.5864	8.68	3	3
5031815	lysine--tRNA ligase isoform 2 [Homo sapiens]	50.24	3.69	2	2
394582099	DNA replication licensing factor MCM3 isoform 2 [Homo sapiens]	49.67	3.79	2	2
194097352	alpha-actinin-1 isoform c [Homo sapiens]	49.24	1.13	1	1
10863937	BTB/POZ domain-containing adapter for CUL3-mediated RhoA degradation protein 2 [Homo sapiens]	48.84	3.48	1	1
163965364	nascent polypeptide-associated complex subunit alpha isoform b [Homo sapiens]	48.71	6.98	1	1
21464101	14-3-3 protein gamma [Homo sapiens]	48.5965	21.05	2	6
4504425	high mobility group protein B1 [Homo sapiens]	48.0545	10.7	2	2
4506209	26S protease regulatory subunit 7 isoform 1 [Homo sapiens]	47.61	2.77	1	1
5032179	transcription intermediary factor 1-beta [Homo sapiens]	47.37	2.04	1	1
75709194	BRISC and BRCA1-A complex member 1 [Homo sapiens]	47.34	3.34	1	1
61743969	nucleoporin SEH1 isoform 2 [Homo sapiens]	47.19	5.56	1	1
19923142	importin subunit beta-1 isoform 1 [Homo sapiens]	46.7958	3.31	3	3
56550081	mitotic checkpoint protein BUB3 isoform b [Homo sapiens]	46.71	12.88	4	4
118582269	serine/arginine-rich splicing factor 1 isoform 2 [Homo sapiens]	46.14	4.48	1	1
19923193	hsc70-interacting protein isoform 1 [Homo sapiens]	46.1234	6.23	2	2
4885063	fructose-bisphosphate aldolase C [Homo sapiens]	45.16	6.32	1	1
228008396	heterogeneous nuclear ribonucleoprotein Q isoform 2 [Homo sapiens]	44.81	4.31	2	2
5031857	L-lactate dehydrogenase A chain isoform 1 [Homo sapiens]	43.94	13.25	4	4
16753207	ubiquilin-2 [Homo sapiens]	43.81	2.56	1	1
14591909	60S ribosomal protein L5 [Homo sapiens]	43.8	8.75	2	2
387527974	dynactin subunit 2 isoform 3 [Homo sapiens]	43.59	2.49	1	1
20357556	src substrate cortactin isoform b [Homo sapiens]	43.46	2.92	1	1
284795266	signal recognition particle receptor subunit beta [Homo sapiens]	43.24	7.01	1	1
60218913	calcyclin-binding protein isoform 2 [Homo sapiens]	43.21	7.57	2	2
4507951	14-3-3 protein eta [Homo sapiens]	42.7858	17.07	1	5
5730027	KH domain-containing, RNA-binding, signal transduction-associated protein 1 isoform 1 [Homo sapiens]	42.661	5.42	2	2
154355000	far upstream element-binding protein 2 [Homo sapiens]	42.4	6.19	3	3
5730041	suppressor of G2 allele of SKP1 homolog isoform SGT1A [Homo sapiens]	42.25	3.6	1	1
